# Supplementary material for: Long-chain fatty acid homeostasis contributes to survival of uropathogenic E. coli during copper toxicity
Source: J Bacteriol. 2026 Mar 30;208(4):e00117-26. doi: 10.1128/jb.00117-26 (PMC13104621; doi:10.1128/jb.00117-26)
Supplement: Table S4 — Lipidome dataset. [file jb.00117-26-s0002.xlsx]

## Sheet: CFT073 1 PESI
Table S4. Comparative lipidomic analyses dataset
Column1	Column2	Column3	Column4	Column5	Column6	Column7	Column8	Column9	Column10	Column11	Column12	Column13	Column14	Column15	Column16	Column17	Column18	Column19	Column20	Column21	Column22	Column23	Column24	Column25	Column26	Column27	Column28
# version: Lipid Search 5.1.6
# date: 2024/05/06
# data: 042624LC-01.raw
# filter: Rank = 1 and Grade <> "D"
PeakId	AnntID	ChromeClusterId	LipidID	LipidGroupKey	LipidMolec	Grade	IDScore	Rank	ClassKey	SubClassKey	Adduct	IonFormula	BaseModification	SubModification	ObsMz	CalcMz	Charge	Intensity	MS2RT	TopRT	TopHeight	Area	DeltaDa	DeltaPPM	PublicLink	S/N	VCR
10909	1	1771	PFAA(8:0)+H	PFAA(8:0)+H	PFAA(8:0)	A	0.02276019121177853	1	PFAA	Primary amides	M+H	C8 H18 N1 O1			144.13823105214732	144.13829047	1	364892.36272963614	33.345656000000005	33.286536711810285	364892.36272963614	66072.179116969	-5.941785266827537E-5	-0.4122265246515228	0	364892.36272963614	7
5465	10	826	PFAA(16:0)+H	PFAA(16:0)+H	PFAA(16:0)	A	0.09524957829944257	1	PFAA	Primary amides	M+H	C16 H34 N1 O1			256.26304083486144	256.26349047	1	523724.01586557104	15.944146	15.982204379008747	523724.01586557104	353647.5900585514	-4.4963513857965154E-4	-1.7545775846436709	0	1.0000564295886287	7
6010	100	903	DG(5:0_5:0)+Na	DG(10:0)+Na	DG(5:0_5:0)	C	0.16941957672992838	1	DG	diacyl	M+Na	C13 H24 Na1 O5			283.151332996807	283.15159647	1	293843.60737721936	18.070321	18.06250418645731	293843.60737721936	49901.117976301	-2.6347319300157324E-4	-0.9305004311430282	0	0.988080175484672	14
488	10063	31	TG(14:1_6:0COOH)+NH4	TG(20:1COOH)+NH4	TG(14:1_6:0COOH)	B	0.478395690957856	1	TG	carboxylic	M+NH4	C23 H42 N1 O8			460.28987816901935	460.29049547	1	633044.3422356261	0.24818145	0.15887025842602215	633044.3422356261	96251.6891981991	-6.173009806502705E-4	-1.3411101273790382	0	0.8464727484552659	118
7760	100955	1139	LBPA(16:1_18:1)+H	LBPA(34:2)+H	LBPA(16:1_18:1)	A	1.512336863579177	1	LBPA	Monoacylglycerophosphomonoradylglycerols	M+H	C40 H76 O10 P1			747.5158662046317	747.51706447	1	834869.8422915183	23.534351663249634	23.534351663249634	834869.8422915183	203554.47751223456	-0.0011982653683162425	-1.602992822479813	0	834869.8422915183	4
489	10135	31	TG(14:1_6:0COOH)+NH4	TG(20:1COOH)+NH4	TG(14:1_6:0COOH)	B	0.47340544848817734	1	TG	carboxylic	M+NH4	C23 H42 N1 O8			460.28987816901935	460.29049547	1	612973.1320305769	0.3886956476150553	0.3886956476150553	612973.1320305769	178552.53924099222	-6.173009806502705E-4	-1.3411101273790382	0	0.8196346087965315	118
490	10207	31	TG(14:1_6:0COOH)+NH4	TG(20:1COOH)+NH4	TG(14:1_6:0COOH)	B	0.4742681360507669	1	TG	carboxylic	M+NH4	C23 H42 N1 O8			460.28987816901935	460.29049547	1	595258.3193880257	0.7268447299999999	0.712366404056277	595258.3193880257	65687.2549132406	-6.173009806502705E-4	-1.3411101273790382	0	0.795947316855884	118
491	10279	31	TG(14:1_6:0COOH)+NH4	TG(20:1COOH)+NH4	TG(14:1_6:0COOH)	B	0.4884575356041153	1	TG	carboxylic	M+NH4	C23 H42 N1 O8			460.28987816901935	460.29049547	1	575331.9730384427	0.88740517	0.8617529070291486	575331.9730384427	86630.47706178777	-6.173009806502705E-4	-1.3411101273790382	0	0.769302881330821	118
8066	103163	1231	LBPA(16:0_18:1)+H	LBPA(34:1)+H	LBPA(16:0_18:1)	A	1.5312880551096728	1	LBPA	Monoacylglycerophosphomonoradylglycerols	M+H	C40 H78 O10 P1			749.5314173101918	749.5327144700001	1	3481569.186369743	25.54312406855846	25.54312406855846	3481569.186369743	1034598.2858968038	-0.0012971598082458513	-1.7306234056297662	0	3481569.186369743	14
494	10351	31	TG(14:1_6:0COOH)+NH4	TG(20:1COOH)+NH4	TG(14:1_6:0COOH)	B	0.48336940119934513	1	TG	carboxylic	M+NH4	C23 H42 N1 O8			460.28987816901935	460.29049547	1	564846.0395680655	1.0482054	1.0264611026146226	564846.0395680655	95685.2094781716	-6.173009806502705E-4	-1.3411101273790382	0	0.755281656698368	118
11120	104	1795	DG(5:0_5:0)+Na	DG(10:0)+Na	DG(5:0_5:0)	C	0.20472096902553885	1	DG	diacyl	M+Na	C13 H24 Na1 O5			283.15142947894435	283.15159647	1	229168.95639149373	34.147327000000004	34.155153437810945	229168.95639149373	84830.48310341549	-1.6699105566431172E-4	-0.5897573393424644	0	0.6578702502475542	14
493	10423	31	TG(14:1_6:0COOH)+NH4	TG(20:1COOH)+NH4	TG(14:1_6:0COOH)	B	0.46264412149724277	1	TG	carboxylic	M+NH4	C23 H42 N1 O8			460.28987816901935	460.29049547	1	567803.7184967435	1.2090581	1.1911692982000963	567803.7184967435	90201.29465699338	-6.173009806502705E-4	-1.3411101273790382	0	0.7592365054266018	118
7382	104935	1102	PG(18:4_15:0)+Na	PG(33:4)+Na	PG(18:4_15:0)	C	0.03919872403028935	1	PG	diacyl	M+Na	C39 H69 Na1 O10 P1			751.4486999045629	751.4520594700001	1	1454789.5525039693	23.00440225239141	23.00440225239141	1454789.5525039693	419050.68734456843	-0.003359565437222045	-4.470761564276912	8	1454789.5525039693	4
495	10495	31	TG(14:1_6:0COOH)+NH4	TG(20:1COOH)+NH4	TG(14:1_6:0COOH)	B	0.4857970823545468	1	TG	carboxylic	M+NH4	C23 H42 N1 O8			460.28987816901935	460.29049547	1	553087.3238626932	1.3700802	1.3386405895963926	553087.3238626932	53963.76471499194	-6.173009806502705E-4	-1.3411101273790382	0	0.7395585363142892	118
8087	104984	1241	PG(16:0_17:1)+NH4	PG(33:1)+NH4	PG(16:0_17:1)	A	1.2892542010558161	1	PG	diacyl	M+NH4	C39 H79 N1 O10 P1			752.5422796877773	752.54361347	1	2606282.5886711334	25.050752139229026	25.050752139229026	2606282.5886711334	1139151.2296048282	-0.0013337822226731078	-1.7723640551916313	3	1.000005454277479	6
497	10567	31	TG(14:1_6:0COOH)+NH4	TG(20:1COOH)+NH4	TG(14:1_6:0COOH)	B	0.4995654701029238	1	TG	carboxylic	M+NH4	C23 H42 N1 O8			460.28987816901935	460.29049547	1	546179.9181276875	1.5314748	1.5684659787854258	546179.9181276875	50423.06141082351	-6.173009806502705E-4	-1.3411101273790382	0	0.7303223259462175	118
7383	106188	1103	TG(17:0COOH_12:0_12:0)+NH4	TG(41:0COOH)+NH4	TG(17:0COOH_12:0_12:0)	C	0.03415925595759036	1	TG	carboxylic	M+NH4	C44 H86 N1 O8			756.6338015153462	756.6347954700001	1	1577956.3671541181	23.110677435839186	23.110677435839186	1577956.3671541181	290326.36115691776	-9.939546538362265E-4	-1.3136508381720884	0	1577956.3671541181	5
8093	106265	1245	PG(33:1)+Na	PG(33:1)+Na	PG(33:1)	C	2.64307732641288	1	PG	diacyl	M+Na	C39 H75 Na1 O10 P1			757.4976394890529	757.49900947	1	1333679.4990595598	24.637830571882084	24.637830571882084	1333679.4990595598	387922.52802351967	-0.0013699809471745539	-1.808556761130881	15	0.41484570276589006	12
500	10639	31	TG(14:1_6:0COOH)+NH4	TG(20:1COOH)+NH4	TG(14:1_6:0COOH)	B	0.49520615898004716	1	TG	carboxylic	M+NH4	C23 H42 N1 O8			460.28987816901935	460.29049547	1	540742.08813687	1.692561	1.7121068470285716	540742.08813687	46884.268060950395	-6.173009806502705E-4	-1.3411101273790382	0	0.7230511529953556	118
496	10711	31	TG(14:1_6:0COOH)+NH4	TG(20:1COOH)+NH4	TG(14:1_6:0COOH)	B	0.52289278347358	1	TG	carboxylic	M+NH4	C23 H42 N1 O8			460.28987816901935	460.29049547	1	547476.413179949	1.8021217911276095	1.8021217911276095	547476.413179949	50209.744232624704	-6.173009806502705E-4	-1.3411101273790382	0	0.7320559291980383	118
8092	107357	1245	PG(33:1)+Na	PG(33:1)+Na	PG(33:1)	C	2.6563468871098213	1	PG	diacyl	M+Na	C39 H75 Na1 O10 P1			757.4976394890529	757.49900947	1	3215074.2784391106	25.04884046530612	25.04884046530612	3215074.2784391106	858278.3947924247	-0.0013699809471745539	-1.808556761130881	15	1.0000601714460682	12
498	10783	31	TG(14:1_6:0COOH)+NH4	TG(20:1COOH)+NH4	TG(14:1_6:0COOH)	B	0.5217938143466458	1	TG	carboxylic	M+NH4	C23 H42 N1 O8			460.28987816901935	460.29049547	1	546001.8751909396	1.888306312073497	1.888306312073497	546001.8751909396	52071.674076223455	-6.173009806502705E-4	-1.3411101273790382	0	0.7300842565347133	118
11121	108	1795	DG(5:0_5:0)+Na	DG(10:0)+Na	DG(5:0_5:0)	C	0.19225845159753763	1	DG	diacyl	M+Na	C13 H24 Na1 O5			283.15142947894435	283.15159647	1	223747.81302143072	34.471517000000006	34.41563351243781	223747.81302143072	30325.717709906945	-1.6699105566431172E-4	-0.5897573393424644	0	0.642307893977106	14
1258	10855	97	TG(14:1_6:0COOH)+NH4	TG(20:1COOH)+NH4	TG(14:1_6:0COOH)	B	0.46713366385442545	1	TG	carboxylic	M+NH4	C23 H42 N1 O8			460.28987816901935	460.29049547	1	529289.5582917241	2.1743197	2.1359766454096714	529289.5582917241	49851.407711903965	-6.173009806502705E-4	-1.3411101273790382	0	0.693641868536434	118
8096	108557	1247	PG(15:0_18:1)+NH4+D7:(s)	PG(33:1)+NH4+D7:(s)	PG(15:0_18:1)+D7:(s)	A	0.16001076928698282	1	PG	Dlabeled FA	M+NH4	C39 H72 D7 N1 O10 P1		+D7@R2	759.5862086991558	759.58755247	1	773272.5178769649	24.66716	24.677278327911203	773272.5178769649	210263.1361448327	-0.00134377084418702	-1.7690783233938785	0	773272.5178769649	1
6019	109	904	PFAA(18:0)+H	PFAA(18:0)+H	PFAA(18:0)	A	0.09899883787570216	1	PFAA	Primary amides	M+H	C18 H38 N1 O1			284.2945177929934	284.29479047	1	534890.5949969235	19.1451792911351	19.1451792911351	534890.5949969235	304867.79547582957	-2.7267700659194816E-4	-0.9591328776302877	0	1.0000710443528957	7
1249	10927	97	TG(14:1_6:0COOH)+NH4	TG(20:1COOH)+NH4	TG(14:1_6:0COOH)	B	0.4919477180912248	1	TG	carboxylic	M+NH4	C23 H42 N1 O8			460.28987816901935	460.29049547	1	541103.971938382	2.3350462	2.2472908365451314	541103.971938382	81654.67906492429	-6.173009806502705E-4	-1.3411101273790382	0	0.7091248340118523	118
1257	10999	97	TG(14:1_6:0COOH)+NH4	TG(20:1COOH)+NH4	TG(14:1_6:0COOH)	B	0.4859419314482854	1	TG	carboxylic	M+NH4	C23 H42 N1 O8			460.28987816901935	460.29049547	1	526289.4315302602	2.4960114	2.4699192188160524	526289.4315302602	41876.746373411086	-6.173009806502705E-4	-1.3411101273790382	0	0.6897101576230649	118
1250	11071	97	TG(14:1_6:0COOH)+NH4	TG(20:1COOH)+NH4	TG(14:1_6:0COOH)	B	0.4765611930929685	1	TG	carboxylic	M+NH4	C23 H42 N1 O8			460.28987816901935	460.29049547	1	532501.4764834528	2.623456034175308	2.623456034175308	532501.4764834528	174332.93930966704	-6.173009806502705E-4	-1.3411101273790382	0	0.6978511352812523	118
8095	110868	1247	PG(15:0_18:1)+NH4+D7:(s)	PG(33:1)+NH4+D7:(s)	PG(15:0_18:1)+D7:(s)	A	0.16001076928698288	1	PG	Dlabeled FA	M+NH4	C39 H72 D7 N1 O10 P1		+D7@R2	759.5862086991558	759.58755247	1	687.9340280577047	24.66716	24.752891841724185	687.9340280577047	187.0584598005526	-0.00134377084418702	-1.7690783233938785	0	687.9340280577047	1
3039	111	378	SPH(d17:0)+H	SPH(d17:0)+H	SPH(d17:0)	C	0.008900431785784813	1	SPH	Sphinganine	M+H	C17 H38 N1 O2			288.28933703018214	288.28970547	1	330698.3731381826	9.746101399999999	9.734705056310196	330698.3731381826	59931.61191463119	-3.6843981786205404E-4	-1.2780169039708642	0	330698.3731381826	30
1254	11143	97	TG(14:1_6:0COOH)+NH4	TG(20:1COOH)+NH4	TG(14:1_6:0COOH)	B	0.5285241980509491	1	TG	carboxylic	M+NH4	C23 H42 N1 O8			460.28987816901935	460.29049547	1	493953.96811696776	2.9786359	2.9765907095015955	493953.96811696776	53944.141493662515	-6.173009806502705E-4	-1.3411101273790382	0	0.6473340500452434	118
2002	11215	255	TG(14:1_6:0COOH)+NH4	TG(20:1COOH)+NH4	TG(14:1_6:0COOH)	B	0.4466428186191821	1	TG	carboxylic	M+NH4	C23 H42 N1 O8			460.29008685949344	460.29049547	1	510560.6813185895	4.230825736363636	4.230825736363636	510560.6813185895	235042.40601384276	-4.086105065539414E-4	-0.8877220443027811	0	0.686943354730254	118
2004	11287	255	TG(14:1_6:0COOH)+NH4	TG(20:1COOH)+NH4	TG(14:1_6:0COOH)	B	0.5037880649046614	1	TG	carboxylic	M+NH4	C23 H42 N1 O8			460.29008685949344	460.29049547	1	496403.7251043578	4.5648124999999995	4.541911051048951	496403.7251043578	78747.18961737199	-4.086105065539414E-4	-0.8877220443027811	0	0.6678956149602084	118
7384	113109	1104	PG(18:4_16:1)+Na	PG(34:5)+Na	PG(18:4_16:1)	C	0.024540180054581476	1	PG	diacyl	M+Na	C40 H69 Na1 O10 P1			763.4488440810189	763.4520594700001	1	715955.9834625699	21.591867999999998	21.64136069593949	715955.9834625699	205833.8105889256	-0.003215388981175238	-4.211641885144019	6	715955.9834625699	3
7763	113214	1141	PG(16:1_18:1)+NH4	PG(34:2)+NH4	PG(16:1_18:1)	A	2.2130296256265907	1	PG	diacyl	M+NH4	C40 H79 N1 O10 P1			764.5424831732796	764.54361347	1	4279823.210661277	23.448448582721724	23.448448582721724	4279823.210661277	1046097.2366137225	-0.0011302967203619119	-1.478392977856408	2	4279823.210661277	11
2003	11359	255	TG(14:1_6:0COOH)+NH4	TG(20:1COOH)+NH4	TG(14:1_6:0COOH)	B	0.45780276937060216	1	TG	carboxylic	M+NH4	C23 H42 N1 O8			460.29008685949344	460.29049547	1	496825.48937587044	4.7293284	4.768504058041958	496825.48937587044	54714.15025912079	-4.086105065539414E-4	-0.8877220443027811	0	0.6684630855355571	118
7764	114146	1141	PG(16:1_18:1)+NH4	PG(34:2)+NH4	PG(16:1_18:1)	A	1.9378871917388838	1	PG	diacyl	M+NH4	C40 H79 N1 O10 P1			764.5424831732796	764.54361347	1	982540.764628508	23.51034651938107	23.51034651938107	982540.764628508	240157.8588988972	-0.0011302967203619119	-1.478392977856408	2	982540.764628508	11
2000	11431	255	TG(14:1_6:0COOH)+NH4	TG(20:1COOH)+NH4	TG(14:1_6:0COOH)	B	0.4711410358321951	1	TG	carboxylic	M+NH4	C23 H42 N1 O8			460.29008685949344	460.29049547	1	541057.9182880024	5.16984251958042	5.16984251958042	541057.9182880024	352387.05585349683	-4.086105065539414E-4	-0.8877220443027811	0	0.72797642883942	118
8109	115004	1256	PG(33:1)+Na+D7:(s)	PG(33:1)+Na+D7:(s)	PG(33:1)+D7:(s)	C	0.6593985675176646	1	PG	Dlabeled FA	M+Na	C39 H68 D7 Na1 O10 P1		+D7@R2	764.5424831732796	764.54294847	1	1020218.1605944164	24.706650833106576	24.706650833106576	1020218.1605944164	285144.14329409617	-4.6529672044925974E-4	-0.6085941771462869	0	1.0000764166836043	1
2001	11503	255	TG(14:1_6:0COOH)+NH4	TG(20:1COOH)+NH4	TG(14:1_6:0COOH)	B	0.5022877992654105	1	TG	carboxylic	M+NH4	C23 H42 N1 O8			460.29008685949344	460.29049547	1	521709.48351743375	5.6767963657342655	5.6767963657342655	521709.48351743375	124307.19207997035	-4.086105065539414E-4	-0.8877220443027811	0	0.7019437177897806	118
2599	11575	353	TG(14:1_6:0COOH)+NH4	TG(20:1COOH)+NH4	TG(14:1_6:0COOH)	B	0.4847545172150291	1	TG	carboxylic	M+NH4	C23 H42 N1 O8			460.289978755416	460.29049547	1	518637.0962311485	5.96303802990343	5.96303802990343	518637.0962311485	369185.7219233318	-5.167145840232479E-4	-1.122582311254459	0	0.9116431912961745	118
8122	115972	1263	PG(16:0_18:1)+NH4	PG(34:1)+NH4	PG(16:0_18:1)	A	0.8879004897997543	1	PG	diacyl	M+NH4	C40 H81 N1 O10 P1			766.5575300410926	766.55926347	1	8509148.75517356	25.524124	25.546735143850228	8509148.75517356	2497183.362515255	-0.0017334289074142362	-2.261309398534235	4	8509148.75517356	6
7762	116017	1140	PG(34:2)+Na	PG(34:2)+Na	PG(34:2)	C	2.6567119215177275	1	PG	diacyl	M+Na	C40 H75 Na1 O10 P1			769.4981493129591	769.49900947	1	3962605.4777354575	23.448448582721724	23.448448582721724	3962605.4777354575	1050649.6764688415	-8.601570409609849E-4	-1.1178135607986728	15	3962605.4777354575	4
2594	11647	353	TG(14:1_6:0COOH)+NH4	TG(20:1COOH)+NH4	TG(14:1_6:0COOH)	B	0.420304410393299	1	TG	carboxylic	M+NH4	C23 H42 N1 O8			460.289978755416	460.29049547	1	487359.4507895538	6.4358250530802525	6.4358250530802525	487359.4507895538	109225.37038995091	-5.167145840232479E-4	-1.122582311254459	0	0.8566643771816181	118
7761	116961	1140	PG(34:2)+Na	PG(34:2)+Na	PG(34:2)	C	2.6566092753402173	1	PG	diacyl	M+Na	C40 H75 Na1 O10 P1			769.4981493129591	769.49900947	1	921751.6738627579	23.51034651938107	23.51034651938107	921751.6738627579	244394.27628358314	-8.601570409609849E-4	-1.1178135607986728	15	921751.6738627579	4
2596	11719	353	TG(14:1_6:0COOH)+NH4	TG(20:1COOH)+NH4	TG(14:1_6:0COOH)	B	0.4999577850441568	1	TG	carboxylic	M+NH4	C23 H42 N1 O8			460.289978755416	460.29049547	1	484927.1190936074	6.656843376923077	6.656843376923077	484927.1190936074	162260.04135721756	-5.167145840232479E-4	-1.122582311254459	0	0.8523889047063612	118
8135	117905	1269	PG(34:1)+Na	PG(34:1)+Na	PG(34:1)	C	2.2983813269715565	1	PG	diacyl	M+Na	C40 H77 Na1 O10 P1			771.5131776849869	771.5146594700001	1	1994556.0142967645	25.546735143850228	25.546735143850228	1994556.0142967645	688326.5024744881	-0.001481785013197623	-1.9206167264529448	18	1994556.0142967645	12
2600	11791	353	TG(14:1_6:0COOH)+NH4	TG(20:1COOH)+NH4	TG(14:1_6:0COOH)	B	0.3416467399296964	1	TG	carboxylic	M+NH4	C23 H42 N1 O8			460.289978755416	460.29049547	1	490361.5357763238	7.031131299999999	7.010472695071595	490361.5357763238	75348.89816109173	-5.167145840232479E-4	-1.122582311254459	0	0.861941343210021	118
2595	11863	353	TG(14:1_6:0COOH)+NH4	TG(20:1COOH)+NH4	TG(14:1_6:0COOH)	B	0.47648719359874414	1	TG	carboxylic	M+NH4	C23 H42 N1 O8			460.289978755416	460.29049547	1	520720.16430588986	7.4524791	7.294913668364968	520720.16430588986	263444.59809034766	-5.167145840232479E-4	-1.122582311254459	0	0.9153047396912743	118
8136	119113	1269	PG(34:1)+Na	PG(34:1)+Na	PG(34:1)	C	2.2995869502049184	1	PG	diacyl	M+Na	C40 H77 Na1 O10 P1			771.5131776849869	771.5146594700001	1	3809078.499134362	25.600695508482705	25.600695508482705	3809078.499134362	1314522.9625874148	-0.001481785013197623	-1.9206167264529448	18	3809078.499134362	12
2597	11935	353	TG(14:1_6:0COOH)+NH4	TG(20:1COOH)+NH4	TG(14:1_6:0COOH)	B	0.4772661201606509	1	TG	carboxylic	M+NH4	C23 H42 N1 O8			460.289978755416	460.29049547	1	478975.1968839642	7.640855392640693	7.640855392640693	478975.1968839642	92628.58457174017	-5.167145840232479E-4	-1.122582311254459	0	0.8419268120466271	118
9788	12	1618	PFAA(16:0)+H	PFAA(16:0)+H	PFAA(16:0)	A	0.07024260287599056	1	PFAA	Primary amides	M+H	C16 H34 N1 O1			256.26299611817564	256.26349047	1	792689.3537041484	30.582664000355365	30.582664000355365	792689.3537041484	2947372.9076903714	-4.943518243862854E-4	-1.9290721644572433	0	1.000229406654356	7
3209	12007	448	TG(14:1_6:0COOH)+NH4	TG(20:1COOH)+NH4	TG(14:1_6:0COOH)	C	0.46231161673312643	1	TG	carboxylic	M+NH4	C23 H42 N1 O8			460.289978755416	460.29049547	1	474672.825465095	7.9313829	7.977900866535304	474672.825465095	69460.78858964099	-5.167145840232479E-4	-1.122582311254459	0	0.8373073423850793	118
3207	12079	448	TG(14:1_6:0COOH)+NH4	TG(20:1COOH)+NH4	TG(14:1_6:0COOH)	B	0.46849053001726	1	TG	carboxylic	M+NH4	C23 H42 N1 O8			460.289978755416	460.29049547	1	517386.89626621513	8.31124323224959	8.31124323224959	517386.89626621513	289630.35109914315	-5.167145840232479E-4	-1.122582311254459	0	0.912653566534083	118
3206	12151	448	TG(14:1_6:0COOH)+NH4	TG(20:1COOH)+NH4	TG(14:1_6:0COOH)	C	0.46597290482838877	1	TG	carboxylic	M+NH4	C23 H42 N1 O8			460.289978755416	460.29049547	1	566944.4196503325	8.943444270673234	8.943444270673234	566944.4196503325	355231.73986045446	-5.167145840232479E-4	-1.122582311254459	0	1.0000714172595468	118
8145	121949	1275	LBPA(18:1_18:1)+H	LBPA(36:2)+H	LBPA(18:1_18:1)	A	1.3654027083431002	1	LBPA	Monoacylglycerophosphomonoradylglycerols	M+H	C42 H80 O10 P1			775.5476860431216	775.54836447	1	1224833.2658159917	24.935712	24.973809599028375	1224833.2658159917	329201.7789076825	-6.784268783803782E-4	-0.8747699429505592	0	1224833.2658159917	4
3208	12223	448	TG(14:1_6:0COOH)+NH4	TG(20:1COOH)+NH4	TG(14:1_6:0COOH)	B	0.4545702306577969	1	TG	carboxylic	M+NH4	C23 H42 N1 O8			460.289978755416	460.29049547	1	486673.4283426367	9.55265618042693	9.55265618042693	486673.4283426367	171464.47268554862	-5.167145840232479E-4	-1.122582311254459	0	0.8584760134430184	118
3822	12295	551	TG(14:1_6:0COOH)+NH4	TG(20:1COOH)+NH4	TG(14:1_6:0COOH)	B	0.45842948218243285	1	TG	carboxylic	M+NH4	C23 H42 N1 O8			460.289978755416	460.29049547	1	482747.7382270467	10.00391	9.984068600787403	482747.7382270467	173958.79550970273	-5.167145840232479E-4	-1.122582311254459	0	0.8477456349762353	118
8848	123229	1473	PG(35:1)+Na	PG(35:1)+Na	PG(35:1)	C	2.547239986368733	1	PG	diacyl	M+Na	C41 H79 Na1 O10 P1			785.5287908628287	785.53030947	1	1393580.7605147052	26.49971	26.484921718333332	1393580.7605147052	562361.9148846982	-0.00151860717130603	-1.9332240813205968	17	1393580.7605147052	12
3820	12367	551	TG(14:1_6:0COOH)+NH4	TG(20:1COOH)+NH4	TG(14:1_6:0COOH)	B	0.43396867816652057	1	TG	carboxylic	M+NH4	C23 H42 N1 O8			460.289978755416	460.29049547	1	536384.9912924701	10.604428	10.393249400065617	536384.9912924701	269688.3336885053	-5.167145840232479E-4	-1.122582311254459	0	0.9419371630926084	118
3821	12454	551	TG(11:1_3:0_6:0COOH)+NH4	TG(20:1COOH)+NH4	TG(11:1_3:0_6:0COOH)	B	0.4785769011310629	1	TG	carboxylic	M+NH4	C23 H42 N1 O8			460.289978755416	460.29049547	1	484261.4873106464	10.827269	10.777573421817586	484261.4873106464	152479.43881963126	-5.167145840232479E-4	-1.122582311254459	0	0.850403905697055	118
4404	12511	676	TG(14:1_6:0COOH)+NH4	TG(20:1COOH)+NH4	TG(14:1_6:0COOH)	B	0.44148138976924084	1	TG	carboxylic	M+NH4	C23 H42 N1 O8			460.28997226517373	460.29049547	1	515915.6970854268	11.855067	11.687465997044335	515915.6970854268	603480.8283172058	-5.232048262655553E-4	-1.1366826121986318	0	0.9662705863917326	118
3149	1258	422	PG(P-4:0_6:0)+NH4	PG(P-10:0)+NH4	PG(P-4:0_6:0)	C	0.08623230426915504	1	PG	alkenyl-acyl	M+NH4	C16 H35 N1 O9 P1			416.2061531836923	416.20439847000006	1	1624469.4213397317	8.075440576143581	8.075440576143581	1624469.4213397317	314310.49640188465	0.0017547136922644313	4.215984708765201	0	1624469.4213397317	5
5008	12583	773	TG(14:1_6:0COOH)+NH4	TG(20:1COOH)+NH4	TG(14:1_6:0COOH)	B	0.4315612931108115	1	TG	carboxylic	M+NH4	C23 H42 N1 O8			460.290129457264	460.29049547	1	529748.3730766604	14.396942	14.223141255072463	529748.3730766604	224862.06942144997	-3.6601273598080297E-4	-0.7951767490414239	0	0.9726834127645503	118
5006	12655	773	TG(14:1_6:0COOH)+NH4	TG(20:1COOH)+NH4	TG(14:1_6:0COOH)	B	0.3709784181833437	1	TG	carboxylic	M+NH4	C23 H42 N1 O8			460.290129457264	460.29049547	1	509207.2902767059	14.70673898099839	14.70673898099839	509207.2902767059	230834.81322390924	-3.6601273598080297E-4	-0.7951767490414239	0	0.934967448855686	118
7151	127	997	PFAA(20:0)+H	PFAA(20:0)+H	PFAA(20:0)	A	0.010377537571700037	1	PFAA	Primary amides	M+H	C20 H42 N1 O1			312.32566987923633	312.32609047	1	659424.0330245129	22.773145365620735	22.773145365620735	659424.0330245129	402039.0245574191	-4.2059076366740555E-4	-1.3466374978901674	0	1.0000462328727122	7
5007	12727	773	TG(14:1_6:0COOH)+NH4	TG(20:1COOH)+NH4	TG(14:1_6:0COOH)	B	0.45914967118968636	1	TG	carboxylic	M+NH4	C23 H42 N1 O8			460.290129457264	460.29049547	1	511157.72326841386	15.084835	15.090941126892108	511157.72326841386	119013.30554560784	-3.6601273598080297E-4	-0.7951767490414239	0	0.9385486846181004	118
5003	12799	773	TG(14:1_6:0COOH)+NH4	TG(20:1COOH)+NH4	TG(14:1_6:0COOH)	B	0.46728190182814056	1	TG	carboxylic	M+NH4	C23 H42 N1 O8			460.290129457264	460.29049547	1	511086.8031624597	15.250918	15.291643740418678	511086.8031624597	105222.38742036554	-3.6601273598080297E-4	-0.7951767490414239	0	0.9384184665481656	118
5591	12871	869	TG(14:1_6:0COOH)+NH4	TG(20:1COOH)+NH4	TG(14:1_6:0COOH)	B	0.44485696068616	1	TG	carboxylic	M+NH4	C23 H42 N1 O8			460.290129457264	460.29049547	1	522089.0857453035	15.732512	15.66645595335277	522089.0857453035	243397.38000970142	-3.6601273598080297E-4	-0.7951767490414239	0	0.9389901687351218	118
5590	12943	869	TG(14:1_6:0COOH)+NH4	TG(20:1COOH)+NH4	TG(14:1_6:0COOH)	B	0.452090375133159	1	TG	carboxylic	M+NH4	C23 H42 N1 O8			460.290129457264	460.29049547	1	543553.0508783876	16.089367481049564	16.089367481049564	543553.0508783876	430337.7049226216	-3.6601273598080297E-4	-0.7951767490414239	0	0.9775936423420601	118
3157	1295	428	TG(2:0_2:0_16:5CHO)+H	TG(20:5CHO)+H	TG(2:0_2:0_16:5CHO)	C	0.2892108626789911	1	TG	aldehyde	M+H	C23 H31 O7			419.2059159151613	419.20643147	1	5846804.179818361	8.837091749951679	8.837091749951679	5846804.179818361	1108997.4771337048	-5.155548386710507E-4	-1.2298336222146173	0	5846804.179818361	1
8173	129972	1296	LBPA(18:1_18:1)+NH4	LBPA(36:2)+NH4	LBPA(18:1_18:1)	A	0.5578309822663233	1	LBPA	Monoacylglycerophosphomonoradylglycerols	M+NH4	C42 H83 N1 O10 P1			792.5735663954089	792.57491347	1	3515302.6318751536	24.954923332537444	24.954923332537444	3515302.6318751536	961023.2463184195	-0.0013470745910808546	-1.6996168259885578	0	3515302.6318751536	8
5592	13015	869	TG(14:1_6:0COOH)+NH4	TG(20:1COOH)+NH4	TG(14:1_6:0COOH)	B	0.4596904247756608	1	TG	carboxylic	M+NH4	C23 H42 N1 O8			460.290129457264	460.29049547	1	514568.5889636628	16.820372927113702	16.820372927113702	514568.5889636628	265552.5237493688	-3.6601273598080297E-4	-0.7951767490414239	0	0.9254643687619545	118
3158	1302	429	TG(2:0_6:0_10:2CHO)+Na	TG(18:2CHO)+Na	TG(2:0_6:0_10:2CHO)	C	0.3758667054772427	1	TG	aldehyde	M+Na	C21 H32 Na1 O7			419.2059159151613	419.20402647000003	1	1496961.6794959968	9.242845292052857	9.242845292052857	1496961.6794959968	233780.4901125716	0.0018894451612823104	4.507215030471245	0	1496961.6794959968	5
6137	13087	925	TG(14:1_6:0COOH)+NH4	TG(20:1COOH)+NH4	TG(14:1_6:0COOH)	B	0.4531327850493143	1	TG	carboxylic	M+NH4	C23 H42 N1 O8			460.290129457264	460.29049547	1	555485.0143650331	17.85555036113837	17.85555036113837	555485.0143650331	713716.8511471216	-3.6601273598080297E-4	-0.7951767490414239	0	1.0000148337014072	118
8176	131150	1299	PG(20:4_16:0)+Na	PG(36:4)+Na	PG(20:4_16:0)	C	0.08392934661467438	1	PG	diacyl	M+Na	C42 H75 Na1 O10 P1			793.4952783067515	793.49900947	1	1789680.9227101908	25.487728	25.559257402721087	1789680.9227101908	765313.3666223773	-0.0037311632485170776	-4.702161722586716	13	1.000014701873073	4
6139	13159	925	TG(14:1_6:0COOH)+NH4	TG(20:1COOH)+NH4	TG(14:1_6:0COOH)	B	0.4918308014082535	1	TG	carboxylic	M+NH4	C23 H42 N1 O8			460.290129457264	460.29049547	1	498591.75695341715	18.69906	18.61246481485116	498591.75695341715	100016.1270197302	-3.6601273598080297E-4	-0.7951767490414239	0	0.8975924462779709	118
9361	131769	1576	Co(Q9)+H	Co(Q9)+H	Co(Q9)	A	1.877326801394232	1	Co	Coenzyme Q	M+H	C54 H83 O4			795.6270270308414	795.62858647	1	4183868.843738224	28.06835	28.0922278128584	4183868.843738224	506043.1601560886	-0.001559439158540954	-1.9600076089985745	0	4183868.843738224	1
6140	13231	925	TG(14:1_6:0COOH)+NH4	TG(20:1COOH)+NH4	TG(14:1_6:0COOH)	B	0.44307407828950857	1	TG	carboxylic	M+NH4	C23 H42 N1 O8			460.290129457264	460.29049547	1	496626.2752605131	18.855934	18.851994705266602	496626.2752605131	120567.6937007477	-3.6601273598080297E-4	-0.7951767490414239	0	0.8940540774697333	118
8185	132423	1303	PG(36:2)+Na	PG(36:2)+Na	PG(36:2)	C	2.658872514812337	1	PG	diacyl	M+Na	C42 H79 Na1 O10 P1			797.5294566265363	797.53030947	1	3453957.0372946425	24.954923332537444	24.954923332537444	3453957.0372946425	916060.6616365652	-8.528434636900784E-4	-1.0693548157231032	16	3453957.0372946425	4
6138	13303	925	TG(14:1_6:0COOH)+NH4	TG(20:1COOH)+NH4	TG(14:1_6:0COOH)	B	0.4538738777607313	1	TG	carboxylic	M+NH4	C23 H42 N1 O8			460.290129457264	460.29049547	1	504401.76891282835	19.409620290153747	19.409620290153747	504401.76891282835	275062.9877294174	-3.6601273598080297E-4	-0.7951767490414239	0	0.9080519510227302	118
5630	133707	896	TG(23:6_22:1COOH)+Na	TG(45:7COOH)+Na	TG(23:6_22:1COOH)	C	1.6676219824775418	1	TG	carboxylic	M+Na	C48 H76 Na1 O8			803.5415384416058	803.5432414700001	1	7967203.464337092	16.117341654588216	16.117341654588216	7967203.464337092	1403548.1320737104	-0.0017030283943313407	-2.1193971200142565	0	7967203.464337092	1
6688	13375	966	TG(14:1_6:0COOH)+NH4	TG(20:1COOH)+NH4	TG(14:1_6:0COOH)	B	0.45094182918887205	1	TG	carboxylic	M+NH4	C23 H42 N1 O8			460.2897878828117	460.29049547	1	526123.0683681212	19.955717014637393	19.955717014637393	526123.0683681212	484670.2304351741	-7.075871882875617E-4	-1.5372603866860415	0	0.8819337106225035	118
6687	13447	966	TG(14:1_6:0COOH)+NH4	TG(20:1COOH)+NH4	TG(14:1_6:0COOH)	B	0.3410743075946148	1	TG	carboxylic	M+NH4	C23 H42 N1 O8			460.2897878828117	460.29049547	1	516501.2097065042	20.796942495675317	20.796942495675317	516501.2097065042	357484.37366930605	-7.075871882875617E-4	-1.5372603866860415	0	0.8658047057893838	118
6689	13519	966	TG(14:1_6:0COOH)+NH4	TG(20:1COOH)+NH4	TG(14:1_6:0COOH)	B	0.3619662474243537	1	TG	carboxylic	M+NH4	C23 H42 N1 O8			460.2897878828117	460.29049547	1	497028.0835364125	21.268013	21.181063719893547	497028.0835364125	91255.88245796274	-7.075871882875617E-4	-1.5372603866860415	0	0.833162140858943	118
3783	1355	538	TG(2:0_2:0_16:5CHO)+H	TG(20:5CHO)+H	TG(2:0_2:0_16:5CHO)	C	0.2804596358420957	1	TG	aldehyde	M+H	C23 H31 O7			419.2059159151613	419.20643147	1	591660.9282106912	9.7804998	9.777566141338582	591660.9282106912	80748.83501810444	-5.155548386710507E-4	-1.2298336222146173	0	1.0003455558873806	1
9362	135649	1577	Co(Q9)+NH4	Co(Q9)+NH4	Co(Q9)	A	0.8856178409656521	1	Co	Coenzyme Q	M+NH4	C54 H86 N1 O4			812.6536919292624	812.65513547	1	6325491.839510979	28.0932020793777	28.0932020793777	6325491.839510979	769140.4693215678	-0.0014435407375685827	-1.776325159584539	0	6325491.839510979	1
8191	135650	1307	SM(t42:10)+H	SM(t42:10)+H	SM(t42:10)	C	0.03885476746947737	1	SM	phytosphingomyelins	M+H	C47 H78 N2 O7 P1			813.556907195353	813.5541174700002	1	1324144.7243592762	24.929998	24.93222835600907	1324144.7243592762	223520.03525765784	0.002789725352840833	3.4290570375031595	0	1324144.7243592762	1
9364	135726	1579	TG(15:0_15:0_18:1)+NH4+D7:(s)	TG(48:1)+NH4+D7:(s)	TG(15:0_15:0_18:1)+D7:(s)	B	0.8726427351195003	1	TG	Dlabeled FA	M+NH4	C51 H93 D7 N1 O6		+D7@R2	829.796723150103	829.7984544699999	1	1.0754524256007928E8	29.384833977910084	29.384833977910084	1.0754524256007928E8	1.609394301837057E7	-0.00173131989686226	-2.0864328477172926	0	1.0754524256007928E8	1
3784	1359	539	TG(13:2CHO_2:0_3:0)+Na	TG(18:2CHO)+Na	TG(13:2CHO_2:0_3:0)	C	0.6663776472344847	1	TG	aldehyde	M+Na	C21 H32 Na1 O7			419.2059159151613	419.20402647000003	1	1731348.7290830868	10.101156	10.13554375830736	1731348.7290830868	170301.4812753956	0.0018894451612823104	4.507215030471245	0	1731348.7290830868	5
7256	13591	1018	TG(14:1_6:0COOH)+NH4	TG(20:1COOH)+NH4	TG(14:1_6:0COOH)	B	0.3770883339003978	1	TG	carboxylic	M+NH4	C23 H42 N1 O8			460.2897878828117	460.29049547	1	519688.09030812973	21.63758	21.630073792178262	519688.09030812973	201565.96293261868	-7.075871882875617E-4	-1.5372603866860415	0	0.8192387267328557	118
7255	13663	1018	TG(14:1_6:0COOH)+NH4	TG(20:1COOH)+NH4	TG(14:1_6:0COOH)	B	0.4395060469895295	1	TG	carboxylic	M+NH4	C23 H42 N1 O8			460.2897878828117	460.29049547	1	562172.6505553494	22.04311646157344	22.04311646157344	562172.6505553494	551622.7076550572	-7.075871882875617E-4	-1.5372603866860415	0	0.8862115854375862	118
7740	13735	1121	TG(14:1_6:0COOH)+NH4	TG(20:1COOH)+NH4	TG(14:1_6:0COOH)	B	0.43145460054808343	1	TG	carboxylic	M+NH4	C23 H42 N1 O8			460.2897748097846	460.29049547	1	626813.0226519273	23.45449	23.468906109266943	626813.0226519273	173378.73582757794	-7.206602153928543E-4	-1.565662040977826	0	0.7309402333248328	118
7739	13807	1121	TG(14:1_6:0COOH)+NH4	TG(20:1COOH)+NH4	TG(14:1_6:0COOH)	C	0.3833756280736692	1	TG	carboxylic	M+NH4	C23 H42 N1 O8			460.2897748097846	460.29049547	1	623139.7702563332	23.614593	23.70728367496542	623139.7702563332	115981.32037492166	-7.206602153928543E-4	-1.565662040977826	0	0.726656774197361	118
9834	13879	1627	TG(14:1_6:0COOH)+NH4	TG(20:1COOH)+NH4	TG(14:1_6:0COOH)	B	0.5195655160872981	1	TG	carboxylic	M+NH4	C23 H42 N1 O8			460.2899856546629	460.29049547	1	770335.9911617241	31.07931010554371	31.07931010554371	770335.9911617241	1226191.9382182257	-5.098153370681757E-4	-1.107593431837826	0	0.9783187479575344	118
3160	1395	430	TG(10:2_4:0_5:0)+Na	TG(19:2)+Na	TG(10:2_4:0_5:0)	C	0.1135771662032558	1	TG	triacyl	M+Na	C22 H36 Na1 O6			419.2422151546066	419.24041147	1	369878.7620890647	8.6009202	8.598607340623973	369878.7620890647	62659.75284403361	0.001803684606556999	4.302262370921484	0	0.9348275633258859	5
10481	13951	1718	TG(14:1_6:0COOH)+NH4	TG(20:1COOH)+NH4	TG(14:1_6:0COOH)	B	0.5002329240052256	1	TG	carboxylic	M+NH4	C23 H42 N1 O8			460.2899856546629	460.29049547	1	768104.5274895201	31.542741	31.540157984076433	768104.5274895201	227644.89259113264	-5.098153370681757E-4	-1.107593431837826	0	0.9286932086982471	118
3166	1399	434	TG(5:0_2:0_13:4CHO)+H	TG(20:4CHO)+H	TG(5:0_2:0_13:4CHO)	C	0.13636978007766065	1	TG	aldehyde	M+H	C23 H33 O7			421.22227946412306	421.22208147	1	451339.1272662323	9.7231097	9.736569209786534	451339.1272662323	77510.88847984982	1.9799412308429964E-4	0.47004626290923557	0	451339.1272662323	1
10483	14023	1718	TG(14:1_6:0COOH)+NH4	TG(20:1COOH)+NH4	TG(14:1_6:0COOH)	B	0.5254835506410452	1	TG	carboxylic	M+NH4	C23 H42 N1 O8			460.2899856546629	460.29049547	1	727765.5422216371	31.703651999999998	31.7228680955414	727765.5422216371	56758.18524730539	-5.098153370681757E-4	-1.107593431837826	0	0.8799204957102056	118
10480	14095	1718	TG(14:1_6:0COOH)+NH4	TG(20:1COOH)+NH4	TG(14:1_6:0COOH)	B	0.5273900621706344	1	TG	carboxylic	M+NH4	C23 H42 N1 O8			460.2899856546629	460.29049547	1	781294.4417367184	31.864581	31.90942473566879	781294.4417367184	190514.09150187255	-5.098153370681757E-4	-1.107593431837826	0	0.9446407566507651	118
10479	14167	1718	TG(14:1_6:0COOH)+NH4	TG(20:1COOH)+NH4	TG(14:1_6:0COOH)	B	0.4886971286872288	1	TG	carboxylic	M+NH4	C23 H42 N1 O8			460.2899856546629	460.29049547	1	789620.4419145307	32.128114000000004	32.090211582802546	789620.4419145307	124287.30563795877	-5.098153370681757E-4	-1.107593431837826	0	0.954707485258689	118
10477	14239	1718	TG(14:1_6:0COOH)+NH4	TG(20:1COOH)+NH4	TG(14:1_6:0COOH)	B	0.5035716845112852	1	TG	carboxylic	M+NH4	C23 H42 N1 O8			460.2899856546629	460.29049547	1	827169.2110892169	32.627295000000004	32.62487906687898	827169.2110892169	437607.72367712064	-5.098153370681757E-4	-1.107593431837826	0	1.0001066277965969	118
11330	14311	1816	TG(14:1_6:0COOH)+NH4	TG(20:1COOH)+NH4	TG(14:1_6:0COOH)	B	0.4428204438953768	1	TG	carboxylic	M+NH4	C23 H42 N1 O8			460.2899856546629	460.29049547	1	430317.059363824	33.150511	33.11516262133775	430317.059363824	123984.35703351318	-5.098153370681757E-4	-1.107593431837826	0	0.5157163916000589	118
11324	14383	1816	TG(14:1_6:0COOH)+NH4	TG(20:1COOH)+NH4	TG(14:1_6:0COOH)	B	0.502035109382579	1	TG	carboxylic	M+NH4	C23 H42 N1 O8			460.2899856546629	460.29049547	1	609323.8300805535	33.63419328855721	33.63419328855721	609323.8300805535	303647.22596966464	-5.098153370681757E-4	-1.107593431837826	0	0.730248267241919	118
11325	14455	1816	TG(14:1_6:0COOH)+NH4	TG(20:1COOH)+NH4	TG(14:1_6:0COOH)	B	0.47842128260870104	1	TG	carboxylic	M+NH4	C23 H42 N1 O8			460.2899856546629	460.29049547	1	582877.0951137972	33.902211	33.93133352183527	582877.0951137972	74987.35460303305	-5.098153370681757E-4	-1.107593431837826	0	0.6985529987651767	118
4331	145	655	SPH(d20:0)+H	SPH(d20:0)+H	SPH(d20:0)	C	0.03704333332973368	1	SPH	Sphinganine	M+H	C20 H44 N1 O2			330.3362145952516	330.33665547	1	1922736.6209646454	12.8568617582266	12.8568617582266	1922736.6209646454	2806434.3029341395	-4.4087474839216156E-4	-1.334620330540067	0	1.0001760900537202	30
11326	14527	1816	TG(14:1_6:0COOH)+NH4	TG(20:1COOH)+NH4	TG(14:1_6:0COOH)	B	0.4885061383787391	1	TG	carboxylic	M+NH4	C23 H42 N1 O8			460.2899856546629	460.29049547	1	582415.2926058753	34.05863900000001	34.08955104864566	582415.2926058753	105675.8808422837	-5.098153370681757E-4	-1.107593431837826	0	0.6979995484247011	118
3786	1454	541	LPE(14:0)+H	LPE(14:0)+H	LPE(14:0)	A	0.34788781648397066	1	LPE	monoacyl	M+H	C19 H41 N1 O7 P1			426.26061925402377	426.26151847000006	1	1169086.4109703857	11.549999999999999	11.597362817878048	1169086.4109703857	248531.72504679713	-8.992159762897245E-4	-2.1095378779968343	2	1169086.4109703857	4
11334	14599	1816	TG(14:1_6:0COOH)+NH4	TG(20:1COOH)+NH4	TG(14:1_6:0COOH)	B	0.5095401079329542	1	TG	carboxylic	M+NH4	C23 H42 N1 O8			460.2899856546629	460.29049547	1	575413.0974272666	34.216118	34.25548650359315	575413.0974272666	67363.94558749544	-5.098153370681757E-4	-1.107593431837826	0	0.6896077202314845	118
11327	14671	1816	TG(14:1_6:0COOH)+NH4	TG(20:1COOH)+NH4	TG(14:1_6:0COOH)	B	0.48542994187503974	1	TG	carboxylic	M+NH4	C23 H42 N1 O8			460.2899856546629	460.29049547	1	560518.3569710174	34.373582000000006	34.35967853344389	560518.3569710174	52441.48745420719	-5.098153370681757E-4	-1.107593431837826	0	0.671757017744178	118
4924	147	751	PFAA(22:1)+H	PFAA(22:1)+H	PFAA(22:1)	A	0.018931052433901703	1	PFAA	Primary amides	M+H	C22 H44 N1 O1			338.3412985142337	338.34174047	1	551257.4717407648	15.40747636455444	15.40747636455444	551257.4717407648	159836.65312437518	-4.419557662913576E-4	-1.306238624789104	0	551257.4717407648	13
11328	14743	1816	TG(14:1_6:0COOH)+NH4	TG(20:1COOH)+NH4	TG(14:1_6:0COOH)	B	0.4871583250256806	1	TG	carboxylic	M+NH4	C23 H42 N1 O8			460.2899856546629	460.29049547	1	557829.1373981222	34.530957	34.51982554228856	557829.1373981222	69140.52134114632	-5.098153370681757E-4	-1.107593431837826	0	0.6685341043500307	118
11333	14815	1816	TG(14:1_6:0COOH)+NH4	TG(20:1COOH)+NH4	TG(14:1_6:0COOH)	B	0.5779433686156427	1	TG	carboxylic	M+NH4	C23 H42 N1 O8			460.2899856546629	460.29049547	1	555662.9345745391	34.688354000000004	34.66260721282476	555662.9345745391	101140.60162059336	-5.098153370681757E-4	-1.107593431837826	0	0.6659380039181683	118
11332	14887	1816	TG(14:1_6:0COOH)+NH4	TG(20:1COOH)+NH4	TG(14:1_6:0COOH)	B	0.4836839644179116	1	TG	carboxylic	M+NH4	C23 H42 N1 O8			460.2899856546629	460.29049547	1	552936.0407190297	34.849223	34.80538888336097	552936.0407190297	49646.11865920757	-5.098153370681757E-4	-1.107593431837826	0	0.6626699395250933	118
6694	15029	967	DAP(O-15:0_O-6:0)+H	DAP(O-21:0)+H	DAP(O-15:0_O-6:0)	B	0.3510515829249616	1	DAP	dialkyl	M+H	C29 H49 O4			461.36198090508816	461.36253647	1	392984.3443755061	20.38299268655558	20.38299268655558	392984.3443755061	38300.91155455796	-5.555649118491601E-4	-1.2041815435865661	0	392984.3443755061	29
6692	15123	967	DAP(O-15:0_O-6:0)+H	DAP(O-21:0)+H	DAP(O-15:0_O-6:0)	B	0.35808244476281004	1	DAP	dialkyl	M+H	C29 H49 O4			461.36198090508816	461.36253647	1	702692.3902822214	20.509606234315285	20.509606234315285	702692.3902822214	68485.57576264038	-5.555649118491601E-4	-1.2041815435865661	0	702692.3902822214	29
6690	15405	967	DAP(O-15:0_O-6:0)+H	DAP(O-21:0)+H	DAP(O-15:0_O-6:0)	C	0.417641606110143	1	DAP	dialkyl	M+H	C29 H49 O4			461.36198090508816	461.36253647	1	907083.5883438679	20.877997130146802	20.877997130146802	907083.5883438679	88405.88381442646	-5.555649118491601E-4	-1.2041815435865661	0	907083.5883438679	29
6695	15499	967	DAP(O-15:0_O-6:0)+H	DAP(O-21:0)+H	DAP(O-15:0_O-6:0)	C	0.3981974760589718	1	DAP	dialkyl	M+H	C29 H49 O4			461.36198090508816	461.36253647	1	792702.1006065961	20.948192532795137	20.948192532795137	792702.1006065961	77258.0726916558	-5.555649118491601E-4	-1.2041815435865661	0	792702.1006065961	29
6691	15593	967	DAP(O-15:0_O-6:0)+H	DAP(O-21:0)+H	DAP(O-15:0_O-6:0)	C	0.3883012564142202	1	DAP	dialkyl	M+H	C29 H49 O4			461.36198090508816	461.36253647	1	960434.7481151698	21.03009159090629	21.03009159090629	960434.7481151698	93605.57708714677	-5.555649118491601E-4	-1.2041815435865661	0	960434.7481151698	29
6693	15687	967	DAP(O-15:0_O-6:0)+H	DAP(O-21:0)+H	DAP(O-15:0_O-6:0)	C	0.3502589213074968	1	DAP	dialkyl	M+H	C29 H49 O4			461.36198090508816	461.36253647	1	922303.8106538707	21.149170236559446	21.149170236559446	922303.8106538707	89889.27213988888	-5.555649118491601E-4	-1.2041815435865661	0	922303.8106538707	29
6698	15781	967	DAP(O-15:0_O-6:0)+H	DAP(O-21:0)+H	DAP(O-15:0_O-6:0)	C	0.25980825871060576	1	DAP	dialkyl	M+H	C29 H49 O4			461.36198090508816	461.36253647	1	619616.5775661994	21.435841	21.394741986437985	619616.5775661994	60388.86809298571	-5.555649118491601E-4	-1.2041815435865661	0	619616.5775661994	29
3212	15793	449	TG(20:6CHO_2:0)+NH4	TG(22:6CHO)+NH4	TG(20:6CHO_2:0)	C	0.040693338329805366	1	TG	aldehyde	M+NH4	C25 H36 N1 O7			462.2479990697848	462.24863047	1	1.849434185888078E7	8.794487137073162	8.794487137073162	1.849434185888078E7	2962767.108723835	-6.314002152407738E-4	-1.3659304200533233	0	1.849434185888078E7	1
8861	162339	1485	TG(55:11COOH_9:0)+NH4	TG(64:11COOH)+NH4	TG(55:11COOH_9:0)	C	0.9308748825374865	1	TG	carboxylic	M+NH4	C67 H110 N1 O8			1056.8271848357313	1056.82259547	1	1971226.8534130624	25.696948	25.724205338076008	1971226.8534130624	296209.4343956404	0.0045893657313627045	4.342605248019345	0	1971226.8534130624	2
8863	165161	1487	TG(56:11COOH_9:0)+NH4	TG(65:11COOH)+NH4	TG(56:11COOH_9:0)	C	1.1767859725469203	1	TG	carboxylic	M+NH4	C68 H112 N1 O8			1070.8433749459402	1070.83824547	1	1401169.1738953372	26.023861	26.039745990550536	1401169.1738953372	200180.91272884802	0.00512947594029356	4.790147657177202	0	1401169.1738953372	2
1997	16628	254	TG(6:0_14:1COOH)+Na	TG(20:1COOH)+Na	TG(6:0_14:1COOH)	C	0.09796798057977141	1	TG	carboxylic	M+Na	C23 H38 Na1 O8			465.2454296086547	465.24589147	1	575801.9986598282	4.221224337762238	4.221224337762238	575801.9986598282	459525.8626872667	-4.618613452862519E-4	-0.9927240825018497	0	0.851385283983957	117
8865	167959	1488	TG(57:11COOH_9:0)+NH4	TG(66:11COOH)+NH4	TG(57:11COOH_9:0)	C	0.6999879981573386	1	TG	carboxylic	M+NH4	C69 H114 N1 O8			1084.8592712946875	1084.85389547	1	2930026.460121897	25.995290999999998	26.036362746210784	2930026.460121897	448646.5245088595	0.005375824687462227	4.955341905261372	0	2930026.460121897	2
1047	17	67	SPH(d16:0)+H	SPH(d16:0)+H	SPH(d16:0)	C	0.00834365824782853	1	SPH	Sphinganine	M+H	C16 H36 N1 O2			274.27367125902987	274.27405547	1	435069.93428981135	3.275987499452144	3.275987499452144	435069.93428981135	1132966.6742547147	-3.842109701395202E-4	-1.4008259041712816	0	1.0002382863860824	30
8870	170712	1492	TG(58:11COOH_9:0)+NH4	TG(67:11COOH)+NH4	TG(58:11COOH_9:0)	C	0.698789445624593	1	TG	carboxylic	M+NH4	C70 H116 N1 O8			1098.8750331442777	1098.8695454699998	1	1255919.7822169499	26.303948	26.302851816059064	1255919.7822169499	167291.27547379734	0.005487674277901533	4.993924493773268	0	1255919.7822169499	2
2602	17275	354	TG(10:1COOH_10:0)+Na	TG(20:1COOH)+Na	TG(10:1COOH_10:0)	C	0.10406440534519622	1	TG	carboxylic	M+Na	C23 H38 Na1 O8			465.24532328885186	465.24589147	1	571282.4612546469	7.26800708981019	7.26800708981019	571282.4612546469	258124.4477445242	-5.681811481395016E-4	-1.2212477072140555	0	0.7791437868166389	117
8875	173381	1496	TG(68:11COOH)+NH4	TG(68:11COOH)+NH4	TG(68:11COOH)	C	0.011822051117094213	1	TG	carboxylic	M+NH4	C71 H118 N1 O8			1112.890327355711	1112.8851954699999	1	2242296.412090368	26.275379	26.302187540020444	2242296.412090368	310370.1455907593	0.005131885711080031	4.6113320605893495	0	2242296.412090368	1
3220	17403	451	TG(10:1COOH_10:0)+Na	TG(20:1COOH)+Na	TG(10:1COOH_10:0)	C	0.07309156019466746	1	TG	carboxylic	M+Na	C23 H38 Na1 O8			465.24532328885186	465.24589147	1	516539.1897093249	7.923553699999999	7.981732387980296	516539.1897093249	72346.4901604372	-5.681811481395016E-4	-1.2212477072140555	0	0.7054253505132835	117
3214	17548	451	TG(3:0_10:0_7:1COOH)+Na	TG(20:1COOH)+Na	TG(3:0_10:0_7:1COOH)	C	0.14305302184077784	1	TG	carboxylic	M+Na	C23 H38 Na1 O8			465.24532328885186	465.24589147	1	580378.8920246992	8.248023128407224	8.248023128407224	580378.8920246992	199293.98613348854	-5.681811481395016E-4	-1.2212477072140555	0	0.7926097215729682	117
1846	18	201	SPH(d16:0)+H	SPH(d16:0)+H	SPH(d16:0)	C	0.006480510352188497	1	SPH	Sphinganine	M+H	C16 H36 N1 O2			274.2734442475046	274.27405547	1	361165.97226373805	4.494120199999999	4.5188676944055945	361165.97226373805	58532.77122067729	-6.112224954222256E-4	-2.228505616299151	0	0.8308235033920943	30
1844	19	201	SPH(d16:0)+H	SPH(d16:0)+H	SPH(d16:0)	C	0.007436402385175866	1	SPH	Sphinganine	M+H	C16 H36 N1 O2			274.2734442475046	274.27405547	1	366810.5556575057	4.7924118	4.806909652447553	366810.5556575057	83085.14264630315	-6.112224954222256E-4	-2.228505616299151	0	0.8438082608458621	30
5519	191	839	PFAA(22:1)+H	PFAA(22:1)+H	PFAA(22:1)	A	0.01869412309087548	1	PFAA	Primary amides	M+H	C22 H44 N1 O1			338.3412985142337	338.34174047	1	126056.86967186596	16.08878877293741	16.08878877293741	126056.86967186596	31223.181924278968	-4.419557662913576E-4	-1.306238624789104	0	126056.86967186596	13
4418	19463	679	PE(P-17:0)+H	PE(P-17:0)+H	PE(P-17:0)	C	0.7339124634960684	1	PE	alkenyl-acyl	M+H	C22 H45 N1 O7 P1			466.29236721466947	466.29281847000004	1	901858.2745698119	12.63163871327621	12.63163871327621	901858.2745698119	261122.2816030975	-4.5125533057444045E-4	-0.9677498384283052	0	901858.2745698119	7
4417	19513	679	PE(P-17:0)+H	PE(P-17:0)+H	PE(P-17:0)	C	0.6048039127113546	1	PE	alkenyl-acyl	M+H	C22 H45 N1 O7 P1			466.29236721466947	466.29281847000004	1	1703446.57242735	13.111623755426928	13.111623755426928	1703446.57242735	493212.59018594696	-4.5125533057444045E-4	-0.9677498384283052	0	1703446.57242735	7
5604	19777	877	TG(13:3_10:1)+Na	TG(23:4)+Na	TG(13:3_10:1)	C	0.1257473857012867	1	TG	triacyl	M+Na	C26 H40 Na1 O6			471.271487428199	471.27171147	1	1232957.0984441817	16.366502360189276	16.366502360189276	1232957.0984441817	280307.7106553311	-2.2404180100465965E-4	-0.47539781145756305	0	1232957.0984441817	3
3224	19789	454	TG(17:4COOH_2:0_2:0)+Na	TG(21:4COOH)+Na	TG(17:4COOH_2:0_2:0)	C	0.14558895767697755	1	TG	carboxylic	M+Na	C24 H34 Na1 O8			473.21402483736864	473.21459147	1	2128169.1302891406	8.837714574416546	8.837714574416546	2128169.1302891406	410865.5674738276	-5.666326313757963E-4	-1.1974101914317372	0	2128169.1302891406	1
3225	19810	455	TG(17:4COOH_2:0_2:0)+Na	TG(21:4COOH)+Na	TG(17:4COOH_2:0_2:0)	C	0.12028873272774801	1	TG	carboxylic	M+Na	C24 H34 Na1 O8			473.21402483736864	473.21459147	1	314321.49453807133	9.2544842	9.240387182660099	314321.49453807133	48441.48420158238	-5.666326313757963E-4	-1.1974101914317372	0	314321.49453807133	1
3818	19845	550	PE(P-16:0)+Na	PE(P-16:0)+Na	PE(P-16:0)	C	1.1751438500920581	1	PE	alkenyl-acyl	M+Na	C21 H42 N1 Na1 O7 P1			474.2585028644231	474.25911347000005	1	1420930.2193335413	11.349966357591521	11.349966357591521	1420930.2193335413	305837.4716595683	-6.106055769237173E-4	-1.2874921184499077	0	1420930.2193335413	5
4410	19868	677	PE(P-16:0)+Na	PE(P-16:0)+Na	PE(P-16:0)	C	1.1034514258829113	1	PE	alkenyl-acyl	M+Na	C21 H42 N1 Na1 O7 P1			474.2585028644231	474.25911347000005	1	3083498.3620739807	11.723942431694873	11.723942431694873	3083498.3620739807	663551.2524776672	-6.106055769237173E-4	-1.2874921184499077	0	3083498.3620739807	5
3150	19891	423	TG(15:1_6:0COOH)+NH4	TG(21:1COOH)+NH4	TG(15:1_6:0COOH)	C	0.4373709424906296	1	TG	carboxylic	M+NH4	C24 H44 N1 O8			474.30563828949664	474.30614547	1	4496650.231473671	9.567959813755028	9.567959813755028	4496650.231473671	530786.5708313164	-5.071805033480814E-4	-1.0693091827797003	0	4496650.231473671	118
5026	19972	782	PE(O-16:0)+Na	PE(O-16:0)+Na	PE(O-16:0)	C	1.2870370185644995	1	PE	alkyl-acyl	M+Na	C21 H44 N1 Na1 O7 P1			476.27451530167093	476.27476347000004	1	1588758.775853869	14.34303192162791	14.34303192162791	1588758.775853869	469149.6361471761	-2.481683291080117E-4	-0.5210606614604698	0	1588758.775853869	3
5025	19990	782	PE(O-16:0)+Na	PE(O-16:0)+Na	PE(O-16:0)	C	1.4660280904790046	1	PE	alkyl-acyl	M+Na	C21 H44 N1 Na1 O7 P1			476.27451530167093	476.27476347000004	1	482895.754910657	14.454961979767043	14.454961979767043	482895.754910657	142595.82458739998	-2.481683291080117E-4	-0.5210606614604698	0	482895.754910657	3
1841	20	201	SPH(d16:0)+H	SPH(d16:0)+H	SPH(d16:0)	C	0.0035082378333359467	1	SPH	Sphinganine	M+H	C16 H36 N1 O2			274.2734442475046	274.27405547	1	364303.8331460083	5.4797652999999995	5.480927834265735	364303.8331460083	34733.30098949839	-6.112224954222256E-4	-2.228505616299151	0	0.8380418151146091	30
3826	20003	553	TG(7:0_14:0COOH)+NH4	TG(21:0COOH)+NH4	TG(7:0_14:0COOH)	C	0.8272134519508487	1	TG	carboxylic	M+NH4	C24 H46 N1 O8			476.3214157340839	476.32179547000004	1	2546258.5846372093	10.884639	10.932830459948079	2546258.5846372093	301996.78184377187	-3.7973591611262236E-4	-0.7972246544718514	0	2546258.5846372093	12
4423	20215	681	LPE(18:1)+H	LPE(18:1)+H	LPE(18:1)	A	1.2065964970330323	1	LPE	monoacyl	M+H	C23 H47 N1 O7 P1			480.3080638156416	480.30846847000004	1	2344298.9118500696	13.457435331787249	13.457435331787249	2344298.9118500696	676077.0999627042	-4.046543584195206E-4	-0.8424875321870556	4	2344298.9118500696	6
5029	20273	784	LPE(18:1)+H	LPE(18:1)+H	LPE(18:1)	A	1.0518398382502794	1	LPE	monoacyl	M+H	C23 H47 N1 O7 P1			480.3080638156416	480.30846847000004	1	7277051.804125465	13.973004013111726	13.973004013111726	7277051.804125465	2140655.4608052433	-4.046543584195206E-4	-0.8424875321870556	4	7277051.804125465	6
3825	20312	552	TG(4:0_3:0_14:0COOH)+Na	TG(21:0COOH)+Na	TG(4:0_3:0_14:0COOH)	C	0.3291397737742645	1	TG	carboxylic	M+Na	C24 H42 Na1 O8			481.27677163811717	481.27719147	1	4552919.968792342	10.932830459948079	10.932830459948079	4552919.968792342	539995.1076702757	-4.1983188282301853E-4	-0.872327656007981	0	4552919.968792342	19
5023	20647	780	LPE(18:1)+H+D7:(s)	LPE(18:1)+H+D7:(s)	LPE(18:1)+D7:(s)	B	0.5833313647364786	1	LPE	Dlabeled FA	M+H	C23 H40 D7 N1 O7 P1		+D7@R1	487.35189302701394	487.35240747000006	1	1451563.808288427	14.126683886783692	14.126683886783692	1451563.808288427	415533.6506956708	-5.14442986116137E-4	-1.0555860588976032	0	1451563.808288427	1
2412	21	276	SPH(d16:0)+H	SPH(d16:0)+H	SPH(d16:0)	C	0.01009294659856868	1	SPH	Sphinganine	M+H	C16 H36 N1 O2			274.2736388961019	274.27405547	1	402407.87013103784	6.157089999999999	5.870786903429903	402407.87013103784	301620.2148200348	-4.1657389812144174E-4	-1.518820525291659	0	0.3994285942082251	30
5031	21259	786	PE(O-18:1)+Na	PE(O-18:1)+Na	PE(O-18:1)	C	1.2401865129892435	1	PE	alkyl-acyl	M+Na	C23 H46 N1 Na1 O7 P1			502.2899237471875	502.2904134700001	1	452768.7412996995	13.998432844539218	13.998432844539218	452768.7412996995	181864.7842963505	-4.897228125742004E-4	-0.9749783484541381	0	452768.7412996995	4
6058	213	912	PFAA(22:1)+H	PFAA(22:1)+H	PFAA(22:1)	A	0.35665885701010586	1	PFAA	Primary amides	M+H	C22 H44 N1 O1			338.3412985142337	338.34174047	1	2417596.283250952	18.79259129244357	18.79259129244357	2417596.283250952	871037.6399287995	-4.419557662913576E-4	-1.306238624789104	0	0.76035679693769	13
2414	22	276	SPH(d16:0)+H	SPH(d16:0)+H	SPH(d16:0)	C	0.009605279689279716	1	SPH	Sphinganine	M+H	C16 H36 N1 O2			274.2736388961019	274.27405547	1	366632.2121976771	6.60303021981352	6.60303021981352	366632.2121976771	225427.9842602783	-4.1657389812144174E-4	-1.518820525291659	0	0.36391780573745447	30
5594	2206	871	DG(O-17:1_5:0)+NH4	DG(O-22:1)+NH4	DG(O-17:1_5:0)	C	1.0464714896009706	1	DG	alkyl-acyl	M+NH4	C25 H52 N1 O4			430.3886415721495	430.38908547000005	1	1425656.8409439956	17.324443495220972	17.324443495220972	1425656.8409439956	683397.0993035438	-4.4389785057319386E-4	-1.0313860174736313	0	1425656.8409439956	7
2587	2239	346	PG(O-6:0_5:0)+NH4	PG(O-11:0)+NH4	PG(O-6:0_5:0)	C	0.03061894910054201	1	PG	alkyl-acyl	M+NH4	C17 H39 N1 O9 P1			432.2377400669512	432.23569847000005	1	3564320.4547903473	7.64949422958411	7.64949422958411	3564320.4547903473	706686.9987389672	0.0020415969511304866	4.723335826878227	0	3564320.4547903473	4
7167	224	999	PFAA(22:1)+H	PFAA(22:1)+H	PFAA(22:1)	A	0.017833304558457976	1	PFAA	Primary amides	M+H	C22 H44 N1 O1			338.34137090793945	338.34174047	1	549952.349302877	21.687707653024102	21.687707653024102	549952.349302877	314899.35982542066	-3.6956206054128415E-4	-1.0922727443665317	0	1.0000492599997832	13
3769	2252	532	PG(O-7:0_4:0)+NH4	PG(O-11:0)+NH4	PG(O-7:0_4:0)	C	0.04027360436070265	1	PG	alkyl-acyl	M+NH4	C17 H39 N1 O9 P1			432.2377400669512	432.23569847000005	1	3726960.8929026914	11.389651403948468	11.389651403948468	3726960.8929026914	530626.25730494	0.0020415969511304866	4.723335826878227	0	3726960.8929026914	4
7914	22606	1159	Cer(d16:0_16:0)+H	Cer(d32:0)+H	Cer(d16:0_16:0)	C	0.6403984191774736	1	Cer	acylsphinganines	M+H	C32 H66 N1 O3			512.5034594972732	512.50372047	1	1070252.2321121448	24.620625506575962	24.620625506575962	1070252.2321121448	427416.2359053863	-2.6097272677816363E-4	-0.5092108350382613	2	1.0001331295911091	3
7913	22615	1158	Cer(d18:1_15:0)+H-H2O+D7:(s)	Cer(d33:1)+H-H2O+D7:(s)	Cer(d18:1_15:0)+D7:(s)	C	0.8063712821537067	1	Cer	acylsphingosines_D7LCB	M+H-H2O	C33 H57 D7 N1 O2		+D7@R1	513.5363442756085	513.53709447	1	1.8217892097709496E7	25.172257558001757	25.172257558001757	1.8217892097709496E7	3630588.594719744	-7.501943915713127E-4	-1.4608362245634108	0	1.8217892097709496E7	1
7744	22769	1125	DAP(O-19:0_O-6:0)+H	DAP(O-25:0)+H	DAP(O-19:0_O-6:0)	B	0.45286860621013597	1	DAP	dialkyl	M+H	C33 H57 O4			517.4249292137291	517.4251364700001	1	555175.0816387484	23.751725999999998	23.71881807330567	555175.0816387484	362573.13344379765	-2.0725627098272525E-4	-0.4005527305485912	0	555175.0816387484	29
7278	22986	1026	DG(O-24:3_6:0)+H	DG(O-30:3)+H	DG(O-24:3_6:0)	C	0.5224325966055124	1	DG	alkyl-acyl	M+H	C33 H61 O4			521.4561846150168	521.4564364700001	1	431557.4668945719	22.552519	22.515714120509323	431557.4668945719	168856.15560104695	-2.518549832757344E-4	-0.482983238350397	0	431557.4668945719	18
2413	23	276	SPH(d16:0)+H	SPH(d16:0)+H	SPH(d16:0)	C	0.008280659519137494	1	SPH	Sphinganine	M+H	C16 H36 N1 O2			274.2736388961019	274.27405547	1	358691.03594432794	6.9625645	6.927831060939061	358691.03594432794	44741.798437947036	-4.1657389812144174E-4	-1.518820525291659	0	0.356035422954528	30
6147	2312	929	DAP(O-13:0_O-6:0)+H	DAP(O-19:0)+H	DAP(O-13:0_O-6:0)	C	0.4969561693414431	1	DAP	dialkyl	M+H	C27 H45 O4			433.3308011333393	433.33123647	1	398864.6490523102	19.07427844357213	19.07427844357213	398864.6490523102	601565.8197275638	-4.353366607006137E-4	-1.0046266527635717	0	1.0000134505938707	29
7917	23492	1161	DAP(O-20:0_O-6:0)+H	DAP(O-26:0)+H	DAP(O-20:0_O-6:0)	B	0.41968433608448424	1	DAP	dialkyl	M+H	C34 H59 O4			531.439854098384	531.44078647	1	946682.6100437881	24.200599999999998	24.06624006893424	946682.6100437881	647571.6399142769	-9.323716160452022E-4	-1.7544205816154708	0	0.9998887763344896	29
7169	235	999	PFAA(22:1)+H	PFAA(22:1)+H	PFAA(22:1)	A	0.016325996662517453	1	PFAA	Primary amides	M+H	C22 H44 N1 O1			338.34137090793945	338.34174047	1	405567.81939323386	22.209412	22.3927618840382	405567.81939323386	253104.52842080666	-3.6956206054128415E-4	-1.0922727443665317	0	0.7374962543174057	13
7920	23509	1162	Cer(d18:1_15:0)+H+D7:(s)	Cer(d33:1)+H+D7:(s)	Cer(d18:1_15:0)+D7:(s)	A	0.9136443234439015	1	Cer	acylsphingosines_D7LCB	M+H	C33 H59 D7 N1 O3		+D7@R1	531.5468480615608	531.54765947	1	1.2279567929463351E7	25.177106378673702	25.177106378673702	1.2279567929463351E7	2523818.2513059955	-8.114084391763754E-4	-1.5265001874982815	0	1.2279567929463351E7	1
2591	2379	350	TG(11:1_3:0_4:1COOH)+Na	TG(18:2COOH)+Na	TG(11:1_3:0_4:1COOH)	C	0.04001885795594072	1	TG	carboxylic	M+Na	C21 H32 Na1 O8			435.2009318264119	435.19894147	1	1658867.2954846923	7.41103378000611	7.41103378000611	1658867.2954846923	332998.1553295217	0.00199035641185219	4.5734346146687574	0	1658867.2954846923	4
3213	2393	450	TG(2:0_6:0_10:2COOH)+Na	TG(18:2COOH)+Na	TG(2:0_6:0_10:2COOH)	C	0.2843030445845374	1	TG	carboxylic	M+Na	C21 H32 Na1 O8			435.2009318264119	435.19894147	1	1322466.328876474	8.940177680781577	8.940177680781577	1322466.328876474	202248.78120571413	0.00199035641185219	4.5734346146687574	0	1322466.328876474	4
3022	24	374	SPH(d16:0)+H	SPH(d16:0)+H	SPH(d16:0)	C	0.01065040975330996	1	SPH	Sphinganine	M+H	C16 H36 N1 O2			274.2736086112544	274.27405547	1	406370.18788302987	7.914680762692939	7.914680762692939	406370.18788302987	190144.759601261	-4.4685874559036165E-4	-1.6292385043070252	0	0.29535829288362875	30
4401	2454	674	LPE(15:0)+H	LPE(15:0)+H	LPE(15:0)	A	0.42195333020981224	1	LPE	monoacyl	M+H	C20 H43 N1 O7 P1			440.27681184511084	440.27716847000005	1	1107449.3521051868	12.842253	12.872730484196081	1107449.3521051868	305523.84812746785	-3.566248892070689E-4	-0.809999860172503	2	1107449.3521051868	4
3835	24944	560	TG(10:0COOH_3:0_13:0)+NH4	TG(26:0COOH)+NH4	TG(10:0COOH_3:0_13:0)	C	0.0676231550426876	1	TG	carboxylic	M+NH4	C29 H56 N1 O8			546.3992370346776	546.40004547	1	2854974.2344485144	11.316892533577075	11.316892533577075	2854974.2344485144	671799.2107179305	-8.084353223694052E-4	-1.4795652333595473	0	2854974.2344485144	12
3023	25	374	SPH(d16:0)+H	SPH(d16:0)+H	SPH(d16:0)	C	0.008828707913038155	1	SPH	Sphinganine	M+H	C16 H36 N1 O2			274.2736086112544	274.27405547	1	518279.8191246282	8.303580189359606	8.303580189359606	518279.8191246282	255084.86162665402	-4.4685874559036165E-4	-1.6292385043070252	0	0.37669653723896773	30
1984	2580	252	LBPA(10:1_2:0)+H	LBPA(12:1)+H	LBPA(10:1_2:0)	C	0.01725530434776676	1	LBPA	Monoacylglycerophosphomonoradylglycerols	M+H	C18 H34 O10 P1			441.18789561105814	441.18841447	1	540512.3694024775	4.670067199999999	4.664808953146853	540512.3694024775	50077.1803021208	-5.188589418594347E-4	-1.1760469671119917	0	0.518373327982447	14
3021	26	374	SPH(d16:0)+H	SPH(d16:0)+H	SPH(d16:0)	C	0.015760401934310178	1	SPH	Sphinganine	M+H	C16 H36 N1 O2			274.2736086112544	274.27405547	1	611845.7570422951	8.999001331625616	8.999001331625616	611845.7570422951	311420.97565312183	-4.4685874559036165E-4	-1.6292385043070252	0	0.44470220428699514	30
4439	26454	693	TG(P-22:7_2:0_6:0)+Na	TG(P-30:7)+Na	TG(P-22:7_2:0_6:0)	C	0.3730242024682229	1	TG	alkenyl-acyl	M+Na	C33 H48 Na1 O5			547.3416280158453	547.3393964700001	1	1116102.0804830166	12.493587999999999	12.505852263842364	1116102.0804830166	268879.15270734526	0.0022315458452339954	4.077074705800972	0	1.0067745825608454	1
3240	2646	456	TG(20:5CHO)+Na	TG(20:5CHO)+Na	TG(20:5CHO)	C	0.054992001262580165	1	TG	aldehyde	M+Na	C23 H30 Na1 O7			441.1878959213533	441.18837647000004	1	479789.5298119831	8.9215296	8.956854595730706	479789.5298119831	58337.64401182351	-4.8054864674895725E-4	-1.0892128508188577	0	0.1327637763442875	44
4440	26532	693	TG(P-22:7_2:0_6:0)+Na	TG(P-30:7)+Na	TG(P-22:7_2:0_6:0)	C	0.3844459753833634	1	TG	alkenyl-acyl	M+Na	C33 H48 Na1 O5			547.3416280158453	547.3393964700001	1	814209.2402404734	12.922247	12.936983490640394	814209.2402404734	162230.67519314834	0.0022315458452339954	4.077074705800972	0	0.7344535793764783	1
3646	27	486	SPH(d16:0)+H	SPH(d16:0)+H	SPH(d16:0)	C	0.012271688430273707	1	SPH	Sphinganine	M+H	C16 H36 N1 O2			274.2736086112544	274.27405547	1	1376448.126839158	10.320591127296588	10.320591127296588	1376448.126839158	2289357.845908196	-4.4685874559036165E-4	-1.6292385043070252	0	1.0000094143916303	30
6157	2741	932	DG(P-19:4_4:0)+Na	DG(P-23:4)+Na	DG(P-19:4_4:0)	C	0.2719694856490989	1	DG	alkenyl-acyl	M+Na	C26 H42 Na1 O4			441.29725687889726	441.29753147	1	1084729.6845473766	17.86513155675499	17.86513155675499	1084729.6845473766	1340435.5486336215	-2.745911027659531E-4	-0.6222349817745708	0	1.000001180893035	65
6159	2756	932	DG(P-5:0_18:4)+Na	DG(P-23:4)+Na	DG(P-5:0_18:4)	C	0.21916325485696178	1	DG	alkenyl-acyl	M+Na	C26 H42 Na1 O4			441.29725687889726	441.29753147	1	797133.4154081118	18.89990068334969	18.89990068334969	797133.4154081118	461019.4183813388	-2.745911027659531E-4	-0.6222349817745708	0	0.7348691273900454	65
5476	28	829	SPH(d16:0)+H	SPH(d16:0)+H	SPH(d16:0)	C	0.008556065417390702	1	SPH	Sphinganine	M+H	C16 H36 N1 O2			274.2735648114012	274.27405547	1	394793.6382785737	16.58521	16.185048822157434	394793.6382785737	309004.5631527231	-4.906585988351253E-4	-1.788931937844035	0	1.0000258727467746	30
3810	2871	546	TG(8:0_13:1)+NH4	TG(21:1)+NH4	TG(8:0_13:1)	C	0.03753213767834749	1	TG	triacyl	M+NH4	C24 H46 N1 O6			444.33145433195256	444.33196547000006	1	599258.5269368035	10.552892	10.544527412291101	599258.5269368035	73293.89173985516	-5.11138047500026E-4	-1.1503503151246455	0	599258.5269368035	2
3154	2891	426	TG(8:0_12:3CHO)+Na	TG(20:3CHO)+Na	TG(8:0_12:3CHO)	C	0.5867352870648479	1	TG	aldehyde	M+Na	C23 H34 Na1 O7			445.2191556283919	445.21967647	1	499463.1866429967	8.265252	8.238444324794745	499463.1866429967	92200.3152640676	-5.208416081359246E-4	-1.1698516349654255	0	499463.1866429967	1
5477	29	829	SPH(d16:0)+H	SPH(d16:0)+H	SPH(d16:0)	C	0.008160056602121237	1	SPH	Sphinganine	M+H	C16 H36 N1 O2			274.2735648114012	274.27405547	1	358754.52187124384	17.083040999999998	16.879695358600586	358754.52187124384	170415.87628121095	-4.906585988351253E-4	-1.788931937844035	0	0.908737550585838	30
3728	292	518	DG(2:0_14:2)+NH4	DG(16:2)+NH4	DG(2:0_14:2)	B	0.10578343968079183	1	DG	diacyl	M+NH4	C19 H36 N1 O5			358.2581476374434	358.25880047000004	1	3178275.710208364	10.324337	10.361580881618076	3178275.710208364	330805.30990359257	-6.528325566250714E-4	-1.8222345305078733	0	3178275.710208364	1
459	2924	29	TG(8:0_11:1COOH)+NH4	TG(19:1COOH)+NH4	TG(8:0_11:1COOH)	B	0.5623848251602196	1	TG	carboxylic	M+NH4	C22 H40 N1 O8			446.27419578362395	446.27484547	1	462278.4290708783	0.11058754999999999	0.13971814266026938	462278.4290708783	48352.94884638778	-6.496863760503402E-4	-1.4557969916897102	0	0.8627852522814777	118
7950	29663	1174	DG(O-24:8_9:0)+H	DG(O-33:8)+H	DG(O-24:8_9:0)	C	0.3967815278449375	1	DG	alkyl-acyl	M+H	C36 H57 O4			553.4231023062994	553.4251364700001	1	1603839.3160475208	24.21343896099773	24.21343896099773	1603839.3160475208	1280628.4604156823	-0.0020341637007277313	-3.6755860016286217	0	0.9999989886087187	2
7963	29730	1183	DG(14:0_16:1)+Na	DG(30:1)+Na	DG(14:0_16:1)	A	0.4059156102101981	1	DG	diacyl	M+Na	C33 H62 Na1 O5			561.4481041933099	561.44894647	1	2047348.4518243042	25.175010944217686	25.175010944217686	2047348.4518243042	602424.4332961951	-8.422766901503564E-4	-1.5001824699305437	1	1.0000621289939986	7
7184	298	1003	PFAA(24:1)+H	PFAA(24:1)+H	PFAA(24:1)	A	0.27407721325841883	1	PFAA	Primary amides	M+H	C24 H48 N1 O1			366.37269418891924	366.37304047000003	1	1477703.3311169173	22.264967961728306	22.264967961728306	1477703.3311169173	346193.73013159866	-3.462810807945971E-4	-0.9451584153206989	0	1477703.3311169173	13
461	2982	29	TG(8:0_11:1COOH)+NH4	TG(19:1COOH)+NH4	TG(8:0_11:1COOH)	B	0.5636727722003201	1	TG	carboxylic	M+NH4	C22 H40 N1 O8			446.27419578362395	446.27484547	1	454711.6936708539	0.2731527	0.27378295302053873	454711.6936708539	31835.922493400365	-6.496863760503402E-4	-1.4557969916897102	0	0.8486628807830311	118
5479	30	829	SPH(d16:0)+H	SPH(d16:0)+H	SPH(d16:0)	C	0.006424149615354238	1	SPH	Sphinganine	M+H	C16 H36 N1 O2			274.2735648114012	274.27405547	1	354021.1699664273	17.381182	17.279643364431486	354021.1699664273	93931.86748210613	-4.906585988351253E-4	-1.788931937844035	0	0.8967478073106647	30
458	3040	29	TG(8:0_11:1COOH)+NH4	TG(19:1COOH)+NH4	TG(8:0_11:1COOH)	B	0.5565405334019938	1	TG	carboxylic	M+NH4	C22 H40 N1 O8			446.27419578362395	446.27484547	1	478506.6926380938	0.36954353184930255	0.36954353184930255	478506.6926380938	53988.977133381246	-6.496863760503402E-4	-1.4557969916897102	0	0.8930732899562435	118
463	3098	29	TG(8:0_11:1COOH)+NH4	TG(19:1COOH)+NH4	TG(8:0_11:1COOH)	B	0.5707150918213949	1	TG	carboxylic	M+NH4	C22 H40 N1 O8			446.27419578362395	446.27484547	1	454100.77678813634	0.48445622644381914	0.48445622644381914	454100.77678813634	55188.947411215144	-6.496863760503402E-4	-1.4557969916897102	0	0.8475226803245371	118
6024	31	905	SPH(d16:0)+H	SPH(d16:0)+H	SPH(d16:0)	C	0.008002458557181836	1	SPH	Sphinganine	M+H	C16 H36 N1 O2			274.2735648114012	274.27405547	1	358755.09541032213	17.961408	17.838304209028458	358755.09541032213	86377.0593611483	-4.906585988351253E-4	-1.788931937844035	0	0.9047571541337465	30
3840	31426	562	TG(22:6_2:0_6:0)+Na	TG(30:6)+Na	TG(22:6_2:0_6:0)	C	1.237150594822079	1	TG	triacyl	M+Na	C33 H50 Na1 O6			565.351688187825	565.3499614700002	1	1459082.715136938	11.496461	11.532528600682413	1459082.715136938	196177.74237940056	0.0017267178247948323	3.0542429771485162	0	1459082.715136938	4
462	3156	29	TG(8:0_11:1COOH)+NH4	TG(19:1COOH)+NH4	TG(8:0_11:1COOH)	B	0.5603509189618142	1	TG	carboxylic	M+NH4	C22 H40 N1 O8			446.27419578362395	446.27484547	1	454436.5192664909	0.8253638870742184	0.8253638870742184	454436.5192664909	210958.70303231623	-6.496863760503402E-4	-1.4557969916897102	0	0.8481493019462099	118
9285	31932	1534	DG(O-17:1_15:0)+NH4	DG(O-32:1)+NH4	DG(O-17:1_15:0)	C	0.5680393302588247	1	DG	alkyl-acyl	M+NH4	C35 H72 N1 O4			570.5465311593208	570.54558547	1	8451445.471132342	29.382045704031174	29.382045704031174	8451445.471132342	1322865.8479584206	9.456893208152906E-4	1.657515956133515	0	8451445.471132342	7
5619	31995	886	TG(14:0_14:0COOH)+NH4	TG(28:0COOH)+NH4	TG(14:0_14:0COOH)	C	1.2493907024264537	1	TG	carboxylic	M+NH4	C31 H60 N1 O8			574.4305733181397	574.43134547	1	7477422.301456454	15.69268343658511	15.69268343658511	7477422.301456454	1494759.7413529365	-7.721518602465949E-4	-1.3442008849296152	0	7477422.301456454	12
6025	32	905	SPH(d16:0)+H	SPH(d16:0)+H	SPH(d16:0)	C	0.009773093423535733	1	SPH	Sphinganine	M+H	C16 H36 N1 O2			274.2735648114012	274.27405547	1	352978.40482234064	18.167923	18.087415295060516	352978.40482234064	79719.69703172808	-4.906585988351253E-4	-1.788931937844035	0	0.8901887139817938	30
8652	32137	1371	DG(15:0_16:1)+Na	DG(31:1)+Na	DG(15:0_16:1)	A	0.5009290971846003	1	DG	diacyl	M+Na	C34 H64 Na1 O5			575.4639541406851	575.4645964700001	1	4700265.273242759	25.862802449534254	25.862802449534254	4700265.273242759	979439.6994868397	-6.423293149282472E-4	-1.1161915200411436	1	4700265.273242759	7
469	3214	29	TG(8:0_11:1COOH)+NH4	TG(19:1COOH)+NH4	TG(8:0_11:1COOH)	B	0.5418059041454553	1	TG	carboxylic	M+NH4	C22 H40 N1 O8			446.27419578362395	446.27484547	1	428074.4506754007	1.0770051	1.0513588531101012	428074.4506754007	28548.15517719504	-6.496863760503402E-4	-1.4557969916897102	0	0.7989477762645129	118
466	3272	29	TG(8:0_11:1COOH)+NH4	TG(19:1COOH)+NH4	TG(8:0_11:1COOH)	B	0.5456448015719362	1	TG	carboxylic	M+NH4	C22 H40 N1 O8			446.27419578362395	446.27484547	1	430238.16414267145	1.3328949548666669	1.3328949548666669	430238.16414267145	108558.64124478404	-6.496863760503402E-4	-1.4557969916897102	0	0.8029860786215494	118
6030	33	905	SPH(d16:0)+H	SPH(d16:0)+H	SPH(d16:0)	C	0.010474062070205245	1	SPH	Sphinganine	M+H	C16 H36 N1 O2			274.2735648114012	274.27405547	1	342397.8566925652	18.43213	18.407427228655543	342397.8566925652	41779.091275454484	-4.906585988351253E-4	-1.788931937844035	0	0.8635052557186521	30
464	3330	29	TG(8:0_11:1COOH)+NH4	TG(19:1COOH)+NH4	TG(8:0_11:1COOH)	B	0.558102500268175	1	TG	carboxylic	M+NH4	C22 H40 N1 O8			446.27419578362395	446.27484547	1	435694.7711430701	1.565989	1.5876180945511786	435694.7711430701	57532.106647342785	-6.496863760503402E-4	-1.4557969916897102	0	0.8131701576340657	118
6753	33769	980	TG(12:0_9:0_9:0)+Na	TG(30:0)+Na	TG(12:0_9:0_9:0)	C	0.5926522999189455	1	TG	triacyl	M+Na	C33 H62 Na1 O6			577.4433632337984	577.44386147	1	864061.5017685286	20.824085530150654	20.824085530150654	864061.5017685286	191910.58997453112	-4.982362015653052E-4	-0.8628297251423825	1	864061.5017685286	1
465	3388	29	TG(8:0_11:1COOH)+NH4	TG(19:1COOH)+NH4	TG(8:0_11:1COOH)	B	0.555343127005883	1	TG	carboxylic	M+NH4	C22 H40 N1 O8			446.27419578362395	446.27484547	1	433232.3387225831	1.7268443	1.735089385947475	433232.3387225831	53137.05684625663	-6.496863760503402E-4	-1.4557969916897102	0	0.8085743334650557	118
6027	34	905	SPH(d16:0)+H	SPH(d16:0)+H	SPH(d16:0)	C	0.008581088707817989	1	SPH	Sphinganine	M+H	C16 H36 N1 O2			274.2735648114012	274.27405547	1	348164.72112543054	18.664315	18.577972510631337	348164.72112543054	76497.29045623071	-4.906585988351253E-4	-1.788931937844035	0	0.8780489149427442	30
4447	34110	699	PG(P-13:1_10:0)+H	PG(P-23:1)+H	PG(P-13:1_10:0)	C	0.5882353347667989	1	PG	alkenyl-acyl	M+H	C29 H56 O9 P1			579.3673870224609	579.36564947	1	1317192.623001122	12.485553006815154	12.485553006815154	1317192.623001122	371268.1778583179	0.001737552460895131	2.9990573611184876	0	1317192.623001122	4
4446	34178	699	PG(P-13:1_10:0)+H	PG(P-23:1)+H	PG(P-13:1_10:0)	C	0.6637398118479853	1	PG	alkenyl-acyl	M+H	C29 H56 O9 P1			579.3673870224609	579.36564947	1	506823.75131183147	12.683512002282605	12.683512002282605	506823.75131183147	142854.9836668047	0.001737552460895131	2.9990573611184876	0	506823.75131183147	4
5620	34198	887	TG(14:0_14:0COOH)+Na	TG(28:0COOH)+Na	TG(14:0_14:0COOH)	C	0.6026288168123887	1	TG	carboxylic	M+Na	C31 H56 Na1 O8			579.3858845909831	579.3867414700001	1	1.777546944266596E7	15.69268343658511	15.69268343658511	1.777546944266596E7	3553371.0729927714	-8.5687901696474E-4	-1.4789399625330752	0	1.777546944266596E7	21
467	3446	29	TG(8:0_11:1COOH)+NH4	TG(19:1COOH)+NH4	TG(8:0_11:1COOH)	B	0.5579145316393039	1	TG	carboxylic	M+NH4	C22 H40 N1 O8			446.27419578362395	446.27484547	1	423081.5652886039	1.8873002	1.9093736394158252	423081.5652886039	25038.426442851527	-6.496863760503402E-4	-1.4557969916897102	0	0.7896291760288972	118
4448	34615	700	TG(11:2_10:0_10:3)+Na	TG(31:5)+Na	TG(11:2_10:0_10:3)	C	0.13151473914804648	1	TG	triacyl	M+Na	C34 H54 Na1 O6			581.382941436233	581.38126147	1	2983322.6896133795	13.19159947791967	13.19159947791967	2983322.6896133795	683886.3114355106	0.0016799662329276543	2.889609210387326	0	2983322.6896133795	2
3842	34721	564	PG(7:0_14:2)+NH4	PG(21:2)+NH4	PG(7:0_14:2)	C	1.0461936386420891	1	PG	diacyl	M+NH4	C27 H53 N1 O10 P1			582.3418135896219	582.34016347	1	944645.1042983092	11.38208	11.389800873382073	944645.1042983092	133693.98196105156	0.0016501196218996483	2.833598249094507	0	944645.1042983092	11
6029	35	905	SPH(d16:0)+H	SPH(d16:0)+H	SPH(d16:0)	C	0.008927794725113918	1	SPH	Sphinganine	M+H	C16 H36 N1 O2			274.2735648114012	274.27405547	1	345616.6331123179	18.850078466143277	18.850078466143277	345616.6331123179	93098.95293697786	-4.906585988351253E-4	-1.788931937844035	0	0.8716228017286883	30
1169	3504	82	TG(8:0_11:1COOH)+NH4	TG(19:1COOH)+NH4	TG(8:0_11:1COOH)	B	0.5580734121742628	1	TG	carboxylic	M+NH4	C22 H40 N1 O8			446.27419578362395	446.27484547	1	415191.13652557984	2.2086532	2.1551687473295784	415191.13652557984	47863.13805510655	-6.496863760503402E-4	-1.4557969916897102	0	0.7651356150237758	118
4449	35068	701	TG(4:0CHO_2:0_26:7)+H	TG(32:7CHO)+H	TG(4:0CHO_2:0_26:7)	C	0.43076750727771806	1	TG	aldehyde	M+H	C35 H51 O7			583.3625582062247	583.36293147	1	778624.3562066752	12.037949	12.049352845417278	778624.3562066752	126975.40093386831	-3.7326377537283406E-4	-0.6398476904533587	0	778624.3562066752	1
8654	35159	1372	DG(16:0_16:1)+NH4	DG(32:1)+NH4	DG(16:0_16:1)	A	1.0970024183002913	1	DG	diacyl	M+NH4	C35 H70 N1 O5			584.5243014335288	584.52485047	1	930642.6926652379	26.391146	26.26396060922203	930642.6926652379	137189.1768849992	-5.490364712841256E-4	-0.9392859099423421	1	930642.6926652379	3
8653	35581	1372	DG(16:0_16:1)+NH4	DG(32:1)+NH4	DG(16:0_16:1)	A	1.0970024183002909	1	DG	diacyl	M+NH4	C35 H70 N1 O5			584.5243014335288	584.52485047	1	4410959.05057286	26.391146	26.437353879908162	4410959.05057286	650234.3447069883	-5.490364712841256E-4	-0.9392859099423421	1	4410959.05057286	3
1168	3562	82	TG(8:0_11:1COOH)+NH4	TG(19:1COOH)+NH4	TG(8:0_11:1COOH)	B	0.5437379662069038	1	TG	carboxylic	M+NH4	C22 H40 N1 O8			446.27419578362395	446.27484547	1	430190.91293172113	2.369614	2.377797129600499	430190.91293172113	58369.26289600646	-6.496863760503402E-4	-1.4557969916897102	0	0.792777975700772	118
6028	36	905	SPH(d16:0)+H	SPH(d16:0)+H	SPH(d16:0)	C	0.008783436735730196	1	SPH	Sphinganine	M+H	C16 H36 N1 O2			274.2735648114012	274.27405547	1	347936.9259604843	19.0800271609421	19.0800271609421	347936.9259604843	58431.643791388226	-4.906585988351253E-4	-1.788931937844035	0	0.8774744302655957	30
3727	360	517	DG(14:2_3:0)+NH4	DG(17:2)+NH4	DG(14:2_3:0)	C	0.10640161681529747	1	DG	diacyl	M+NH4	C20 H38 N1 O5			372.27394699704917	372.27445047000003	1	710372.4484963333	10.35862	10.349903833571968	710372.4484963333	72342.99343163178	-5.034729508679447E-4	-1.352422140139324	0	710372.4484963333	6
1167	3620	82	TG(8:0_11:1COOH)+NH4	TG(19:1COOH)+NH4	TG(8:0_11:1COOH)	B	0.5506109730781595	1	TG	carboxylic	M+NH4	C22 H40 N1 O8			446.27419578362395	446.27484547	1	432832.1291732171	2.535172365343736	2.535172365343736	432832.1291732171	106111.58464050313	-6.496863760503402E-4	-1.4557969916897102	0	0.7976453450532565	118
7986	36520	1193	DG(16:1_16:1)+Na	DG(32:2)+Na	DG(16:1_16:1)	A	0.4474653834844916	1	DG	diacyl	M+Na	C35 H64 Na1 O5			587.4639233558494	587.4645964700001	1	3707244.8038952984	24.906653966918153	24.906653966918153	3707244.8038952984	664990.4510261008	-6.731141506861604E-4	-1.1457941912216092	1	3707244.8038952984	9
1170	3678	82	TG(8:0_11:1COOH)+NH4	TG(19:1COOH)+NH4	TG(8:0_11:1COOH)	B	0.5498419254823612	1	TG	carboxylic	M+NH4	C22 H40 N1 O8			446.27419578362395	446.27484547	1	407341.5938404587	2.8520093	2.746285486462712	407341.5938404587	94613.94998741859	-6.496863760503402E-4	-1.4557969916897102	0	0.7506700733932514	118
6553	37	946	SPH(d16:0)+H	SPH(d16:0)+H	SPH(d16:0)	C	0.00691396452299084	1	SPH	Sphinganine	M+H	C16 H36 N1 O2			274.2736345451665	274.27405547	1	350213.2101414497	21.065025	21.081192201596807	350213.2101414497	45211.044738292025	-4.209248335200755E-4	-1.534683953167153	0	0.9216907098196365	30
1172	3736	82	TG(8:0_11:1COOH)+NH4	TG(19:1COOH)+NH4	TG(8:0_11:1COOH)	B	0.5367685627219331	1	TG	carboxylic	M+NH4	C22 H40 N1 O8			446.27419578362395	446.27484547	1	388660.4512706766	3.0131492	2.9842675502695584	388660.4512706766	37426.35732453903	-6.496863760503402E-4	-1.4557969916897102	0	0.716243501503761	118
8659	37453	1376	DG(16:0_16:1)+Na	DG(32:1)+Na	DG(16:0_16:1)	A	0.8075526434432903	1	DG	diacyl	M+Na	C35 H66 Na1 O5			589.4794798262308	589.48024647	1	2.720341228023676E7	26.437353879908162	26.437353879908162	2.720341228023676E7	3671842.8552181837	-7.666437692250838E-4	-1.3005407058682614	1	2.720341228023676E7	7
1976	3794	251	TG(8:0_11:1COOH)+NH4	TG(19:1COOH)+NH4	TG(8:0_11:1COOH)	B	0.5309003942875243	1	TG	carboxylic	M+NH4	C22 H40 N1 O8			446.27419578362395	446.27484547	1	400574.78654872597	4.242347414685314	4.242347414685314	400574.78654872597	311126.7541106083	-6.496863760503402E-4	-1.4557969916897102	0	0.7518588179722265	118
1975	3852	251	TG(8:0_11:1COOH)+NH4	TG(19:1COOH)+NH4	TG(8:0_11:1COOH)	B	0.5230474183874042	1	TG	carboxylic	M+NH4	C22 H40 N1 O8			446.27419578362395	446.27484547	1	403542.0317380641	4.6529256	4.699373988111889	403542.0317380641	61013.802174923716	-6.496863760503402E-4	-1.4557969916897102	0	0.7574281886256092	118
9899	38758	1640	Cer(d20:0_18:0)+H	Cer(d38:0)+H	Cer(d20:0_18:0)	C	0.14647612361387172	1	Cer	acylsphinganines	M+H	C38 H78 N1 O3			596.5960499457419	596.59762047	1	1079355.116183336	30.733568009239516	30.733568009239516	1079355.116183336	640047.4223476591	-0.001570524258113437	-2.632465769624977	3	1.0000316038105774	3
6173	38862	935	TG(7:0_9:0_14:0COOH)+NH4	TG(30:0COOH)+NH4	TG(7:0_9:0_14:0COOH)	C	0.7092515244882551	1	TG	carboxylic	M+NH4	C33 H64 N1 O8			602.4619610951751	602.4626454700001	1	206163.09804597744	18.271341	18.244732882161337	206163.09804597744	48930.71644710164	-6.843748250275894E-4	-1.1359612202759548	0	206163.09804597744	12
11130	39	1796	SPH(d16:0)+H	SPH(d16:0)+H	SPH(d16:0)	C	0.010380427542131409	1	SPH	Sphinganine	M+H	C16 H36 N1 O2			274.2736594515994	274.27405547	1	356382.14818518056	33.825808	33.84257734825871	356382.14818518056	55126.501741389795	-3.960184005791234E-4	-1.443875571429586	0	0.761275478978338	30
8667	39033	1382	DG(16:0_17:1)+Na	DG(33:1)+Na	DG(16:0_17:1)	A	0.4569073034989341	1	DG	diacyl	M+Na	C36 H68 Na1 O5			603.4953912787269	603.49589647	1	4001950.5703843264	26.918483078789777	26.918483078789777	4001950.5703843264	1052195.284075715	-5.051912731914854E-4	-0.8371072893254332	1	4001950.5703843264	7
1974	3910	251	TG(8:0_11:1COOH)+NH4	TG(19:1COOH)+NH4	TG(8:0_11:1COOH)	B	0.5310020096779726	1	TG	carboxylic	M+NH4	C22 H40 N1 O8			446.27419578362395	446.27484547	1	423814.1482047784	4.832408999999999	5.03158237972028	423814.1482047784	197053.1516443449	-6.496863760503402E-4	-1.4557969916897102	0	0.7954779362289949	118
1978	3968	251	TG(8:0_11:1COOH)+NH4	TG(19:1COOH)+NH4	TG(8:0_11:1COOH)	B	0.5306816674932552	1	TG	carboxylic	M+NH4	C22 H40 N1 O8			446.27419578362395	446.27484547	1	395751.1026148408	5.3995397	5.400276086013986	395751.1026148408	48677.803841074136	-6.496863760503402E-4	-1.4557969916897102	0	0.7428050047453638	118
11133	40	1796	SPH(d16:0)+H	SPH(d16:0)+H	SPH(d16:0)	C	0.010688740922381524	1	SPH	Sphinganine	M+H	C16 H36 N1 O2			274.2736594515994	274.27405547	1	339616.0966090047	33.982643	33.99500642896628	339616.0966090047	39011.110101193204	-3.960184005791234E-4	-1.443875571429586	0	0.7254611599693043	30
2583	4026	342	TG(8:0_11:1COOH)+NH4	TG(19:1COOH)+NH4	TG(8:0_11:1COOH)	B	0.48289010338136557	1	TG	carboxylic	M+NH4	C22 H40 N1 O8			446.2742719918557	446.27484547	1	428432.22429270076	5.884240192707293	5.884240192707293	428432.22429270076	299402.6459298504	-5.734781443038628E-4	-1.2850319601171263	0	0.9814369227309876	118
7993	40313	1197	DG(O-18:3_18:1)+H	DG(O-36:4)+H	DG(O-18:3_18:1)	C	0.8345904546523085	1	DG	alkyl-acyl	M+H	C39 H71 O4			603.5340314486652	603.53468647	1	8026273.729566427	24.961827494878374	24.961827494878374	8026273.729566427	2199119.424589816	-6.55021334750927E-4	-1.0853075293125631	0	8026273.729566427	26
8676	40535	1388	DG(15:0_18:1)+NH4+D7:(s)	DG(33:1)+NH4+D7:(s)	DG(15:0_18:1)+D7:(s)	A	0.760222903173148	1	DG	Dlabeled FA	M+NH4	C36 H65 D7 N1 O5		+D7@R2	605.583488876535	605.58443947	1	2017604.5697436153	26.564954784860248	26.564954784860248	2017604.5697436153	271728.9782404234	-9.505934650633208E-4	-1.5697110792041642	0	2017604.5697436153	1
8675	40536	1388	DG(15:0_18:1)+NH4+D7:(s)	DG(33:1)+NH4+D7:(s)	DG(15:0_18:1)+D7:(s)	A	0.8083372572246776	1	DG	Dlabeled FA	M+NH4	C36 H65 D7 N1 O5		+D7@R2	605.583488876535	605.58443947	1	9344942.829492865	26.719350801744756	26.719350801744756	9344942.829492865	1258567.6127289627	-9.505934650633208E-4	-1.5697110792041642	0	9344942.829492865	1
4475	40619	716	PG(P-13:1_12:0)+H	PG(P-25:1)+H	PG(P-13:1_12:0)	C	0.6441163662874778	1	PG	alkenyl-acyl	M+H	C31 H60 O9 P1			607.3990666808122	607.39694947	1	1151347.6413991088	12.700433613990148	12.700433613990148	1151347.6413991088	439338.63199113705	0.0021172108122300415	3.4857088137528707	0	1151347.6413991088	4
5626	40701	892	TG(16:0COOH_5:0_9:0)+Na	TG(30:0COOH)+Na	TG(16:0COOH_5:0_9:0)	C	0.6269444821774846	1	TG	carboxylic	M+Na	C33 H60 Na1 O8			607.417530065121	607.41804147	1	366628.35592039727	17.220475999999998	17.19960477513739	366628.35592039727	73650.4711693092	-5.114048790346715E-4	-0.8419315566793428	0	366628.35592039727	20
2581	4084	342	TG(8:0_11:1COOH)+NH4	TG(19:1COOH)+NH4	TG(8:0_11:1COOH)	B	0.5456796484848493	1	TG	carboxylic	M+NH4	C22 H40 N1 O8			446.2742719918557	446.27484547	1	389952.77767080494	6.512700991808192	6.512700991808192	389952.77767080494	277213.60100385785	-5.734781443038628E-4	-1.2850319601171263	0	0.893289609014492	118
11136	41	1796	SPH(d16:0)+H	SPH(d16:0)+H	SPH(d16:0)	C	0.009815930679110357	1	SPH	Sphinganine	M+H	C16 H36 N1 O2			274.2736594515994	274.27405547	1	347991.2446818564	34.141384	34.12814068933112	347991.2446818564	44769.90923833563	-3.960184005791234E-4	-1.443875571429586	0	0.743351491718923	30
5625	41295	892	TG(16:0COOH_5:0_9:0)+Na	TG(30:0COOH)+Na	TG(16:0COOH_5:0_9:0)	C	0.6269444821774848	1	TG	carboxylic	M+Na	C33 H60 Na1 O8			607.417530065121	607.41804147	1	221269.44970165717	17.220475999999998	17.28136577786706	221269.44970165717	44449.91491448944	-5.114048790346715E-4	-0.8419315566793428	0	221269.44970165717	20
2580	4142	342	TG(8:0_11:1COOH)+NH4	TG(19:1COOH)+NH4	TG(8:0_11:1COOH)	B	0.5208956499066107	1	TG	carboxylic	M+NH4	C22 H40 N1 O8			446.2742719918557	446.27484547	1	436535.9685115924	7.204584440359641	7.204584440359641	436535.9685115924	283836.56982509384	-5.734781443038628E-4	-1.2850319601171263	0	1.0000006846000165	118
6175	41887	936	TG(18:0COOH_5:0_7:0)+Na	TG(30:0COOH)+Na	TG(18:0COOH_5:0_7:0)	C	0.36816782321413877	1	TG	carboxylic	M+Na	C33 H60 Na1 O8			607.417530065121	607.41804147	1	517905.07938225253	18.244732882161337	18.244732882161337	517905.07938225253	120343.57763572781	-5.114048790346715E-4	-0.8419315566793428	0	517905.07938225253	20
11131	42	1796	SPH(d16:0)+H	SPH(d16:0)+H	SPH(d16:0)	C	0.008675622617656031	1	SPH	Sphinganine	M+H	C16 H36 N1 O2			274.2736594515994	274.27405547	1	354461.214176467	34.304553000000006	34.26127494969596	354461.214176467	33909.36351388941	-3.960184005791234E-4	-1.443875571429586	0	0.7571721310272241	30
2582	4214	342	TG(8:0_11:1COOH)+NH4	TG(19:1COOH)+NH4	TG(8:0_11:1COOH)	B	0.5714420729308824	1	TG	carboxylic	M+NH4	C22 H40 N1 O8			446.2742719918557	446.27484547	1	378408.4829722598	7.7458483	7.667761971195471	378408.4829722598	83631.02531943753	-5.734781443038628E-4	-1.2850319601171263	0	0.8668443595173411	118
3163	4258	431	TG(8:0_11:1COOH)+NH4	TG(19:1COOH)+NH4	TG(8:0_11:1COOH)	B	0.5243964220388261	1	TG	carboxylic	M+NH4	C22 H40 N1 O8			446.2742719918557	446.27484547	1	431484.5358346047	8.271012257077174	8.271012257077174	431484.5358346047	288555.92869555845	-5.734781443038628E-4	-1.2850319601171263	0	0.9895577498460476	118
11128	43	1796	SPH(d16:0)+H	SPH(d16:0)+H	SPH(d16:0)	C	0.010028060481599196	1	SPH	Sphinganine	M+H	C16 H36 N1 O2			274.2736594515994	274.27405547	1	367278.60420867836	34.465573000000006	34.440716778883356	367278.60420867836	34379.17212062345	-3.960184005791234E-4	-1.443875571429586	0	0.7845516302128953	30
4477	43123	718	TG(32:10_2:0)+NH4	TG(34:10)+NH4	TG(32:10_2:0)	C	0.9809818976934415	1	TG	triacyl	M+NH4	C37 H54 N1 O6			608.3938481958502	608.39456547	1	1173605.8446351048	13.482318	13.516810902086975	1173605.8446351048	234320.0608519373	-7.172741497925017E-4	-1.178961062124016	0	1173605.8446351048	8
3162	4316	431	TG(8:0_11:1COOH)+NH4	TG(19:1COOH)+NH4	TG(8:0_11:1COOH)	B	0.5169689200316109	1	TG	carboxylic	M+NH4	C22 H40 N1 O8			446.2742719918557	446.27484547	1	387829.825931807	8.784436130706075	8.784436130706075	387829.825931807	317761.9863241994	-5.734781443038628E-4	-1.2850319601171263	0	0.889440937042927	118
7753	43163	1133	PE(12:0_14:0)+H	PE(26:0)+H	PE(12:0_14:0)	A	1.2626959744387245	1	PE	diacyl	M+H	C31 H63 N1 O8 P1			608.4281560322803	608.42858347	1	554208.0541729004	23.711728	23.6938268769018	554208.0541729004	192603.81519797666	-4.2743771973619005E-4	-0.7025267155291145	3	1.0000270769381103	3
3846	43537	567	TG(31:9COOH_2:0)+H	TG(33:9COOH)+H	TG(31:9COOH_2:0)	C	0.8275033874976353	1	TG	carboxylic	M+H	C36 H49 O8			609.3415922276018	609.3421964700001	1	1042458.3500156293	10.750662090400926	10.750662090400926	1042458.3500156293	147900.12156411217	-6.042423982535183E-4	-0.9916297571632174	0	1042458.3500156293	2
5056	43692	803	TG(32:9_2:0)+NH4	TG(34:9)+NH4	TG(32:9_2:0)	C	0.3157994939480517	1	TG	triacyl	M+NH4	C37 H56 N1 O6			610.4093494506235	610.41021547	1	6026907.154281605	14.737715350868832	14.737715350868832	6026907.154281605	1323722.4058528538	-8.660193765308577E-4	-1.4187485339476382	0	6026907.154281605	1
8669	43717	1384	DG(16:1_18:1)+NH4	DG(34:2)+NH4	DG(16:1_18:1)	A	1.2421606832160768	1	DG	diacyl	M+NH4	C37 H72 N1 O5			610.5388499225705	610.54050047	1	1862100.6658016024	26.012432999999998	26.01686841	1862100.6658016024	312904.4415303786	-0.001650547429449034	-2.7034176197529254	1	1862100.6658016024	6
3161	4374	431	TG(8:0_11:1COOH)+NH4	TG(19:1COOH)+NH4	TG(8:0_11:1COOH)	B	0.5059204939068853	1	TG	carboxylic	M+NH4	C22 H40 N1 O8			446.2742719918557	446.27484547	1	382121.07115834375	9.5280142	9.571813787651887	382121.07115834375	130553.30810986005	-5.734781443038628E-4	-1.2850319601171263	0	0.8763485963936284	118
11127	44	1796	SPH(d16:0)+H	SPH(d16:0)+H	SPH(d16:0)	C	0.01211853920531159	1	SPH	Sphinganine	M+H	C16 H36 N1 O2			274.2736594515994	274.27405547	1	422462.50312975835	34.82854266777225	34.82854266777225	422462.50312975835	144129.06805131416	-3.960184005791234E-4	-1.443875571429586	0	0.9024311292196985	30
3814	4432	547	TG(8:0_11:1COOH)+NH4	TG(19:1COOH)+NH4	TG(8:0_11:1COOH)	B	0.49161460528652107	1	TG	carboxylic	M+NH4	C22 H40 N1 O8			446.2742719918557	446.27484547	1	363029.1593036988	9.8835796	9.976420361548556	363029.1593036988	122230.63312705222	-5.734781443038628E-4	-1.2850319601171263	0	0.8448591944175947	118
232	45	14	DAP(O-8:0)+H	DAP(O-8:0)+H	DAP(O-8:0)	C	0.2538532750730629	1	DAP	dialkyl	M+H	C16 H23 O4			279.1586324849334	279.15908647000003	1	258298.36169125896	0.8131248299999999	0.871328964912025	258298.36169125896	31677.048592236446	-4.5398506665605964E-4	-1.6262561263775102	0	0.16313178472616027	29
8671	45006	1386	DG(15:0_18:1)+Na+D7:(s)	DG(33:1)+Na+D7:(s)	DG(15:0_18:1)+D7:(s)	A	0.8193887761169416	1	DG	Dlabeled FA	M+Na	C36 H61 D7 Na1 O5		+D7@R2	610.5388499225705	610.5398354700001	1	2.9717978106214948E7	26.719350801744756	26.719350801744756	2.9717978106214948E7	3911391.5302158906	-9.85547429536382E-4	-1.6142215246753964	0	2.9717978106214948E7	1
5000	4504	772	TG(3:0_5:0_11:1COOH)+NH4	TG(19:1COOH)+NH4	TG(3:0_5:0_11:1COOH)	B	0.5249681098422868	1	TG	carboxylic	M+NH4	C22 H40 N1 O8			446.27437413420637	446.27484547	1	377596.9296463057	14.714384794847021	14.714384794847021	377596.9296463057	129782.3347645236	-4.71335793633898E-4	-1.0561545627897602	0	0.9590991455046612	118
5002	4548	772	TG(8:0_11:1COOH)+NH4	TG(19:1COOH)+NH4	TG(8:0_11:1COOH)	B	0.5302071529329555	1	TG	carboxylic	M+NH4	C22 H40 N1 O8			446.27437413420637	446.27484547	1	377488.3053249173	15.350898797745572	15.350898797745572	377488.3053249173	207757.66090420415	-4.71335793633898E-4	-1.0561545627897602	0	0.958823238881368	118
8670	45679	1385	DG(16:0_18:1)+NH4	DG(34:1)+NH4	DG(16:0_18:1)	A	1.1966098671421055	1	DG	diacyl	M+NH4	C37 H74 N1 O5			612.5550101820502	612.55615047	1	3578190.211039659	27.108189	27.1232431447991	3578190.211039659	465052.71874129126	-0.0011402879498518814	-1.861522291264472	4	3578190.211039659	3
229	46	14	DAP(O-8:0)+H	DAP(O-8:0)+H	DAP(O-8:0)	C	0.26246919400514357	1	DAP	dialkyl	M+H	C16 H23 O4			279.1586324849334	279.15908647000003	1	260300.63071623378	0.98535288	1.0015633521191438	260300.63071623378	52252.02010533014	-4.5398506665605964E-4	-1.6262561263775102	0	0.16439634450659155	29
5602	4606	875	TG(8:0_11:1COOH)+NH4	TG(19:1COOH)+NH4	TG(8:0_11:1COOH)	B	0.533919965161965	1	TG	carboxylic	M+NH4	C22 H40 N1 O8			446.27437413420637	446.27484547	1	381018.7054369945	15.752569160349854	15.752569160349854	381018.7054369945	125155.77790562971	-4.71335793633898E-4	-1.0561545627897602	0	0.9603415670985288	118
8682	46196	1391	DG(16:1_18:1)+Na	DG(34:2)+Na	DG(16:1_18:1)	A	0.5158026648348801	1	DG	diacyl	M+Na	C37 H68 Na1 O5			615.4951556333293	615.49589647	1	6275668.53856622	25.87782231904245	25.87782231904245	6275668.53856622	939840.3356794117	-7.4083667072955E-4	-1.2036408605569606	1	6275668.53856622	9
5601	4664	875	TG(8:0_11:1COOH)+NH4	TG(19:1COOH)+NH4	TG(8:0_11:1COOH)	B	0.5178719104411081	1	TG	carboxylic	M+NH4	C22 H40 N1 O8			446.27437413420637	446.27484547	1	393820.23612274637	16.31517544606414	16.31517544606414	393820.23612274637	320261.33722081175	-4.71335793633898E-4	-1.0561545627897602	0	0.992607284934914	118
8681	46850	1391	DG(16:1_18:1)+Na	DG(34:2)+Na	DG(16:1_18:1)	A	0.6418848977856789	1	DG	diacyl	M+Na	C37 H68 Na1 O5			615.4951556333293	615.49589647	1	1.4437668815691752E7	26.015355613408	26.015355613408	1.4437668815691752E7	2162176.574938739	-7.4083667072955E-4	-1.2036408605569606	1	1.4437668815691752E7	9
234	47	14	DAP(O-8:0)+H	DAP(O-8:0)+H	DAP(O-8:0)	C	0.26339632396791285	1	DAP	dialkyl	M+H	C16 H23 O4			279.1586324849334	279.15908647000003	1	252417.36503979153	1.7786122	1.7523262901366523	252417.36503979153	45996.95380573643	-4.5398506665605964E-4	-1.6262561263775102	0	0.15941756264034934	29
5599	4722	875	TG(8:0_11:1COOH)+NH4	TG(19:1COOH)+NH4	TG(8:0_11:1COOH)	B	0.5378421575060587	1	TG	carboxylic	M+NH4	C22 H40 N1 O8			446.27437413420637	446.27484547	1	378080.3176683281	16.977290326530614	16.977290326530614	378080.3176683281	175950.57793515985	-4.71335793633898E-4	-1.0561545627897602	0	0.9529354847350191	118
5600	4780	875	TG(8:0_11:1COOH)+NH4	TG(19:1COOH)+NH4	TG(8:0_11:1COOH)	B	0.5027462010335587	1	TG	carboxylic	M+NH4	C22 H40 N1 O8			446.27437413420637	446.27484547	1	374818.98955798213	17.33705216909621	17.33705216909621	374818.98955798213	114920.08151549114	-4.71335793633898E-4	-1.0561545627897602	0	0.9447154448692071	118
1039	48	66	DAP(O-8:0)+H	DAP(O-8:0)+H	DAP(O-8:0)	C	0.2657306975070369	1	DAP	dialkyl	M+H	C16 H23 O4			279.1586324849334	279.15908647000003	1	249872.3168369224	2.1000397	2.3298168748007315	249872.3168369224	125085.11396646316	-4.5398506665605964E-4	-1.6262561263775102	0	0.18402101108531788	29
8684	48008	1393	DG(16:0_18:1)+Na	DG(34:1)+Na	DG(16:0_18:1)	A	0.6083846505976618	1	DG	diacyl	M+Na	C37 H70 Na1 O5			617.5104170248576	617.51154647	1	6513866.44642576	27.121149988521882	27.121149988521882	6513866.44642576	775588.7785856447	-0.0011294451423964347	-1.829025134149696	4	6513866.44642576	7
6143	4838	927	TG(8:0_11:1COOH)+NH4	TG(19:1COOH)+NH4	TG(8:0_11:1COOH)	B	0.5264586454536849	1	TG	carboxylic	M+NH4	C22 H40 N1 O8			446.27437413420637	446.27484547	1	397826.350742805	17.819141817795224	17.819141817795224	397826.350742805	290288.8240438221	-4.71335793633898E-4	-1.0561545627897602	0	1.000000150873359	118
4488	48505	721	TG(14:1_17:0COOH)+Na	TG(31:1COOH)+Na	TG(14:1_17:0COOH)	C	0.24568896864258463	1	TG	carboxylic	M+Na	C34 H60 Na1 O8			619.4171342181992	619.41804147	1	935899.0840148488	13.133659999999999	13.190218285563489	935899.0840148488	186717.11766436126	-9.072518008679253E-4	-1.4646828744160316	0	935899.0840148488	117
6142	4896	927	TG(8:0_11:1COOH)+NH4	TG(19:1COOH)+NH4	TG(8:0_11:1COOH)	B	0.5571020777721377	1	TG	carboxylic	M+NH4	C22 H40 N1 O8			446.27437413420637	446.27484547	1	367579.09021995484	18.382516120052337	18.382516120052337	367579.09021995484	229542.87731356296	-4.71335793633898E-4	-1.0561545627897602	0	0.9239688245675989	118
4491	48983	724	TG(32:9COOH_2:0)+H	TG(34:9COOH)+H	TG(32:9COOH_2:0)	C	1.3971876371317504	1	TG	carboxylic	M+H	C37 H51 O8			623.3570817920606	623.35784647	1	6693326.244097441	12.32764436345067	12.32764436345067	6693326.244097441	1069754.781307598	-7.646779394008263E-4	-1.2267067316881588	0	6693326.244097441	2
1040	49	66	DAP(O-8:0)+H	DAP(O-8:0)+H	DAP(O-8:0)	C	0.26746223267635516	1	DAP	dialkyl	M+H	C16 H23 O4			279.1586324849334	279.15908647000003	1	246884.1870021932	2.7432669	2.7846696903025263	246884.1870021932	49806.65472749944	-4.5398506665605964E-4	-1.6262561263775102	0	0.18182037245354843	29
3855	49035	575	TG(31:9COOH_2:0)+NH4	TG(33:9COOH)+NH4	TG(31:9COOH_2:0)	C	0.04818450451166291	1	TG	carboxylic	M+NH4	C36 H52 N1 O8			626.3680973909866	626.36874547	1	850962.1558901679	10.632997	10.657157120204841	850962.1558901679	91556.73429356405	-6.480790134446579E-4	-1.034659616383842	0	850962.1558901679	2
6177	49154	938	TG(7:0_9:0_16:0COOH)+NH4	TG(32:0COOH)+NH4	TG(7:0_9:0_16:0COOH)	C	0.7667154167341723	1	TG	carboxylic	M+NH4	C35 H68 N1 O8			630.4932863414816	630.4939454700001	1	1700093.1897041483	19.394945	19.510753576998003	1700093.1897041483	417728.3102396413	-6.591285184640583E-4	-1.0454151855988425	0	1700093.1897041483	12
6757	49331	982	TG(7:0_9:0_16:0COOH)+NH4	TG(32:0COOH)+NH4	TG(7:0_9:0_16:0COOH)	C	0.893607521432924	1	TG	carboxylic	M+NH4	C35 H68 N1 O8			630.4932863414816	630.4939454700001	1	458131.50441262143	20.527337	20.51236367279706	458131.50441262143	107130.82008240382	-6.591285184640583E-4	-1.0454151855988425	0	458131.50441262143	12
6679	4954	964	TG(8:0_11:1COOH)+NH4	TG(19:1COOH)+NH4	TG(8:0_11:1COOH)	B	0.27318368017365785	1	TG	carboxylic	M+NH4	C22 H40 N1 O8			446.27423139668855	446.27484547	1	383854.1322335078	19.887937	19.976843681969395	383854.1322335078	244726.82766554967	-6.140733114534669E-4	-1.3759963459994544	0	0.8580072210355776	118
2432	50	282	DAP(O-8:0)+H	DAP(O-8:0)+H	DAP(O-8:0)	C	0.2742183062706863	1	DAP	dialkyl	M+H	C16 H23 O4			279.1588614404038	279.15908647000003	1	322495.1525163304	6.547295164235765	6.547295164235765	322495.1525163304	482004.2064586822	-2.250295962085147E-4	-0.8060964695290374	0	1.0000625195546802	29
6678	5012	964	TG(8:0_11:1COOH)+NH4	TG(19:1COOH)+NH4	TG(8:0_11:1COOH)	B	0.33189306480886877	1	TG	carboxylic	M+NH4	C22 H40 N1 O8			446.27423139668855	446.27484547	1	356381.9340274473	21.059311	20.962114622089157	356381.9340274473	84199.73936072552	-6.140733114534669E-4	-1.3759963459994544	0	0.7966001852395385	118
6675	5070	964	TG(8:0_11:1COOH)+NH4	TG(19:1COOH)+NH4	TG(8:0_11:1COOH)	B	0.3660241422309383	1	TG	carboxylic	M+NH4	C22 H40 N1 O8			446.27423139668855	446.27484547	1	346632.251340267	21.225667	21.165698870924817	346632.251340267	48320.33561374949	-6.140733114534669E-4	-1.3759963459994544	0	0.7748072763037102	118
7305	50756	1041	PE(12:0_16:1)+H	PE(28:1)+H	PE(12:0_16:1)	A	1.6237905014427583	1	PE	diacyl	M+H	C33 H65 N1 O8 P1			634.4434466066202	634.44423347	1	2612492.219690349	23.216926094133697	23.216926094133697	2612492.219690349	857766.087470716	-7.868633797443181E-4	-1.240239343231478	2	1.0001814727572051	26
7755	50882	1135	PE(14:0_14:1)+H	PE(28:1)+H	PE(14:0_14:1)	A	1.5418379644947748	1	PE	diacyl	M+H	C33 H65 N1 O8 P1			634.4434466066202	634.44423347	1	1081450.426752825	23.717442	23.728430071922546	1081450.426752825	367675.03660911357	-7.868633797443181E-4	-1.240239343231478	2	0.41131439726497576	26
3656	51	488	DAP(O-8:0)+H	DAP(O-8:0)+H	DAP(O-8:0)	C	0.5424292044915335	1	DAP	dialkyl	M+H	C16 H23 O4			279.15876170022267	279.15908647000003	1	1127494.7015052366	9.935343699999999	9.968772122309712	1127494.7015052366	204079.36530400589	-3.2476977736450863E-4	-1.1633837297591703	0	1.0011823999436518	29
4451	51072	703	TG(15:2_19:4CHO)+Na	TG(34:6CHO)+Na	TG(15:2_19:4CHO)	C	0.12269328624400452	1	TG	aldehyde	M+Na	C37 H56 Na1 O7			635.3906705590243	635.3918264700001	1	4599045.7665723255	13.180779596125443	13.180779596125443	4599045.7665723255	1097510.422239846	-0.001155910975739971	-1.8192081322033036	0	4599045.7665723255	7
7253	5128	1017	TG(8:0_11:1COOH)+NH4	TG(19:1COOH)+NH4	TG(8:0_11:1COOH)	B	0.4656192569155853	1	TG	carboxylic	M+NH4	C22 H40 N1 O8			446.27423139668855	446.27484547	1	413261.80028504384	22.386998497953616	22.386998497953616	413261.80028504384	363988.2921071121	-6.140733114534669E-4	-1.3759963459994544	0	0.931683293480922	118
10443	514	1708	PE(P-5:0_5:0)+Na	PE(P-10:0)+Na	PE(P-5:0_5:0)	C	0.10389041988395255	1	PE	alkenyl-acyl	M+Na	C15 H30 N1 Na1 O7 P1			390.1662601125941	390.1652134700001	1	576762.501766556	32.684894	32.69027005414013	576762.501766556	38790.08840782436	0.0010466425940194313	2.682558788998587	0	1.0021304193547873	5
6178	51419	939	TG(16:0COOH_7:0_9:0)+Na	TG(32:0COOH)+Na	TG(16:0COOH_7:0_9:0)	C	0.5444735782289174	1	TG	carboxylic	M+Na	C35 H64 Na1 O8			635.4484707722798	635.4493414700001	1	4137998.6963588265	19.510753576998003	19.510753576998003	4137998.6963588265	1046255.0431535898	-8.706977203019051E-4	-1.3702067369968463	0	4137998.6963588265	20
6755	51576	981	TG(16:0COOH_7:0_9:0)+Na	TG(32:0COOH)+Na	TG(16:0COOH_7:0_9:0)	C	0.28122197844995467	1	TG	carboxylic	M+Na	C35 H64 Na1 O8			635.4484707722798	635.4493414700001	1	847244.4880622772	20.51236367279706	20.51236367279706	847244.4880622772	182522.76699778088	-8.706977203019051E-4	-1.3702067369968463	0	847244.4880622772	20
6754	51733	981	TG(16:0COOH_7:0_9:0)+Na	TG(32:0COOH)+Na	TG(16:0COOH_7:0_9:0)	C	0.600174652526043	1	TG	carboxylic	M+Na	C35 H64 Na1 O8			635.4484707722798	635.4493414700001	1	1239336.7835280497	20.57708989403568	20.57708989403568	1239336.7835280497	266991.6206702331	-8.706977203019051E-4	-1.3702067369968463	0	1239336.7835280497	20
11310	5186	1815	TG(8:0_11:1COOH)+NH4	TG(19:1COOH)+NH4	TG(8:0_11:1COOH)	B	0.563297434230231	1	TG	carboxylic	M+NH4	C22 H40 N1 O8			446.27443347888266	446.27484547	1	448568.99879537954	33.66699448313985	33.66699448313985	448568.99879537954	220196.99583340492	-4.1199111734613325E-4	-0.9231768609365303	0	0.804993488407626	118
4453	51901	705	TG(33:10CHO_2:0)+NH4	TG(35:10CHO)+NH4	TG(33:10CHO_2:0)	C	1.403060574996745	1	TG	aldehyde	M+NH4	C38 H54 N1 O7			636.3885729154568	636.38948047	1	6964269.040411996	11.780678	11.712759165304362	6964269.040411996	1090581.6072200695	-9.075545431187493E-4	-1.4260979929947164	0	6964269.040411996	6
5490	52	832	DAP(O-8:0)+H	DAP(O-8:0)+H	DAP(O-8:0)	C	0.4757316922258272	1	DAP	dialkyl	M+H	C16 H23 O4			279.15864026429216	279.15908647000003	1	1169051.4600883287	16.11424462973761	16.11424462973761	1169051.4600883287	390866.07432846277	-4.462057078740145E-4	-1.5983890646440142	0	1.0002206766298762	29
4466	52015	707	TG(33:10CHO_2:0)+NH4	TG(35:10CHO)+NH4	TG(33:10CHO_2:0)	C	0.0767872052566973	1	TG	aldehyde	M+NH4	C38 H54 N1 O7			636.3885729154568	636.38948047	1	9647219.689330405	12.292572251447494	12.292572251447494	9647219.689330405	1554654.7807969926	-9.075545431187493E-4	-1.4260979929947164	0	9647219.689330405	6
8692	52068	1398	PE(12:0_16:0)+H	PE(28:0)+H	PE(12:0_16:0)	A	1.5942832130362403	1	PE	diacyl	M+H	C33 H67 N1 O8 P1			636.4588370904644	636.45988347	1	1.4263574925905466E7	26.71941290395116	26.71941290395116	1.4263574925905466E7	9519183.49580455	-0.001046379535637243	-1.6440606250244367	3	1.4263574925905466E7	4
3857	52187	577	PG(21:2_4:0)+NH4	PG(25:2)+NH4	PG(21:2_4:0)	C	0.06767101587131118	1	PG	diacyl	M+NH4	C31 H61 N1 O10 P1			638.4040832770811	638.40276347	1	822239.0528370971	11.056162	11.05986330016615	822239.0528370971	103967.09219292807	0.00131980708113133	2.067356256339927	0	822239.0528370971	11
3859	52343	579	PG(11:0_14:2)+NH4	PG(25:2)+NH4	PG(11:0_14:2)	C	1.956603628240973	1	PG	diacyl	M+NH4	C31 H61 N1 O10 P1			638.4040832770811	638.40276347	1	4.257162725004653E7	11.388823039883698	11.388823039883698	4.257162725004653E7	5892971.890798609	0.00131980708113133	2.067356256339927	0	4.257162725004653E7	11
11318	5244	1815	TG(8:0_11:1COOH)+NH4	TG(19:1COOH)+NH4	TG(8:0_11:1COOH)	B	0.5487892589712005	1	TG	carboxylic	M+NH4	C22 H40 N1 O8			446.27443347888266	446.27484547	1	424428.486345819	33.965502	33.94869886014372	424428.486345819	37887.89789225471	-4.1199111734613325E-4	-0.9231768609365303	0	0.7616713788081972	118
8693	52940	1399	TG(P-6:0_12:0_18:1)+NH4	TG(P-36:1)+NH4	TG(P-6:0_12:0_18:1)	C	0.6327120908683361	1	TG	alkenyl-acyl	M+NH4	C39 H76 N1 O5			638.5713414452574	638.57180047	1	1994882.2002830813	26.788211999999998	26.790589184999998	1994882.2002830813	296531.0420845393	-4.5902474255399284E-4	-0.7188296569258323	0	1994882.2002830813	5
2416	53	277	PFAA(18:1)+H	PFAA(18:1)+H	PFAA(18:1)	A	0.0036512278481365085	1	PFAA	Primary amides	M+H	C18 H36 N1 O1			282.27874485211925	282.27914047	1	272485.07580971625	6.9797062	7.013996012006152	272485.07580971625	93734.93076325457	-3.956178807698052E-4	-1.401510261582459	0	272485.07580971625	13
11311	5302	1815	TG(8:0_11:1COOH)+NH4	TG(19:1COOH)+NH4	TG(8:0_11:1COOH)	B	0.5688913113556328	1	TG	carboxylic	M+NH4	C22 H40 N1 O8			446.27443347888266	446.27484547	1	437306.14810735633	34.124242	34.09726897678275	437306.14810735633	94344.2601131221	-4.1199111734613325E-4	-0.9231768609365303	0	0.7847813883982317	118
8689	53521	1395	TG(O-14:1_4:0_18:1)+Na	TG(O-36:2)+Na	TG(O-14:1_4:0_18:1)	C	0.407504895042389	1	TG	alkyl-acyl	M+Na	C39 H72 Na1 O5			643.5263089718746	643.52719647	1	1427503.675290967	26.747348	26.67917697337057	1427503.675290967	195547.52955857207	-8.87498125393904E-4	-1.3791140044690755	0	1427503.675290967	6
11313	5360	1815	TG(8:0_11:1COOH)+NH4	TG(19:1COOH)+NH4	TG(8:0_11:1COOH)	B	0.5430492366471924	1	TG	carboxylic	M+NH4	C22 H40 N1 O8			446.27443347888266	446.27484547	1	436707.0900962386	34.293125	34.26513391376451	436707.0900962386	49992.1683308746	-4.1199111734613325E-4	-0.9231768609365303	0	0.7837063301587563	118
11316	5418	1815	TG(8:0_11:1COOH)+NH4	TG(19:1COOH)+NH4	TG(8:0_11:1COOH)	B	0.5602846857996893	1	TG	carboxylic	M+NH4	C22 H40 N1 O8			446.27443347888266	446.27484547	1	428118.7281088558	34.454145000000004	34.427210404643446	428118.7281088558	36824.59805767962	-4.1199111734613325E-4	-0.9231768609365303	0	0.7682938172688845	118
8688	54331	1395	TG(O-14:1_4:0_18:1)+Na	TG(O-36:2)+Na	TG(O-14:1_4:0_18:1)	C	0.40750489504238885	1	TG	alkyl-acyl	M+Na	C39 H72 Na1 O5			643.5263089718746	643.52719647	1	2899528.5259070946	26.747348	26.791808363262206	2899528.5259070946	397193.8215922072	-8.87498125393904E-4	-1.3791140044690755	0	2899528.5259070946	6
5551	544	853	DAP(O-16:0)+H	DAP(O-16:0)+H	DAP(O-16:0)	C	0.7988021436437701	1	DAP	dialkyl	M+H	C24 H39 O4			391.28354211637026	391.28428647000004	1	2.145835938017118E7	16.118006701089225	16.118006701089225	2.145835938017118E7	4911926.122775037	-7.443536297842002E-4	-1.9023319157876386	0	62.67704158277267	29
11312	5476	1815	TG(8:0_11:1COOH)+NH4	TG(19:1COOH)+NH4	TG(8:0_11:1COOH)	B	0.5718713120457775	1	TG	carboxylic	M+NH4	C22 H40 N1 O8			446.27443347888266	446.27484547	1	437083.39959745697	34.611388000000005	34.67997255113322	437083.39959745697	56247.792332717276	-4.1199111734613325E-4	-0.9231768609365303	0	0.7843816481118923	118
3874	55296	590	PG(23:7_3:0)+Na	PG(26:7)+Na	PG(23:7_3:0)	C	0.04446537616823722	1	PG	diacyl	M+Na	C32 H49 Na1 O10 P1			647.2972735069654	647.2955594700001	1	800553.5609083589	10.707277999999999	10.730532855674742	800553.5609083589	116724.52922268125	0.0017140369653816379	2.647995166659704	0	800553.5609083589	1
11315	5534	1815	TG(8:0_11:1COOH)+NH4	TG(19:1COOH)+NH4	TG(8:0_11:1COOH)	B	0.5712954649730141	1	TG	carboxylic	M+NH4	C22 H40 N1 O8			446.27443347888266	446.27484547	1	428181.9882183061	34.768809000000005	34.76486976064123	428181.9882183061	30798.122068668745	-4.1199111734613325E-4	-0.9231768609365303	0	0.7684073426714875	118
8004	55353	1199	PE(15:0_14:1)+H	PE(29:1)+H	PE(15:0_14:1)	A	1.7940482939098017	1	PE	diacyl	M+H	C34 H67 N1 O8 P1			648.4608736773397	648.45988347	1	2355526.563036457	25.1081023569161	25.1081023569161	2355526.563036457	1497177.7688057488	9.902073396688138E-4	1.5270127378702019	2	0.9999999757350471	26
5064	55833	808	TG(34:10CHO_2:0)+NH4	TG(36:10CHO)+NH4	TG(34:10CHO_2:0)	C	0.1809818435020873	1	TG	aldehyde	M+NH4	C39 H56 N1 O7			650.4046063156432	650.40513047	1	1590919.1542587625	14.037264931064003	14.037264931064003	1590919.1542587625	325593.6722142531	-5.241543568672569E-4	-0.8058883459829952	0	1590919.1542587625	6
5065	55858	808	PC(22:1COOH_2:0)+H	PC(24:1COOH)+H	PC(22:1COOH_2:0)	C	0.1189990084516634	1	PC	carboxylic	M+H	C32 H61 N1 O10 P1			650.4046063156432	650.40276347	1	1139719.4938225318	14.415421780710172	14.415421780710172	1139719.4938225318	233252.23930737274	0.001842845643182045	2.8333890820993317	0	1139719.4938225318	6
11314	5592	1815	TG(8:0_11:1COOH)+NH4	TG(19:1COOH)+NH4	TG(8:0_11:1COOH)	B	0.5768663844709326	1	TG	carboxylic	M+NH4	C22 H40 N1 O8			446.27443347888266	446.27484547	1	434644.1060055322	34.929678	34.91151039524599	434644.1060055322	36920.868117382954	-4.1199111734613325E-4	-0.9231768609365303	0	0.7800041377108455	118
6179	56078	940	TG(17:1_3:0_15:4CHO)+Na	TG(35:5CHO)+Na	TG(17:1_3:0_15:4CHO)	C	0.23845736025573697	1	TG	aldehyde	M+Na	C38 H60 Na1 O7			651.4224510635521	651.4231264700002	1	463745.3034398698	19.46385	19.47422793868685	463745.3034398698	120342.63342670054	-6.75406448067406E-4	-1.0368159371355452	0	463745.3034398698	44
7306	57177	1042	PE(28:1)+Na	PE(28:1)+Na	PE(28:1)	C	1.4236140406160829	1	PE	diacyl	M+Na	C33 H64 N1 Na1 O8 P1			656.425149824764	656.4261784700001	1	902901.764332063	23.188399	23.216926094133697	902901.764332063	277497.3427460521	-0.0010286452360332987	-1.5670374068015342	6	1.0001010541103135	13
4452	57356	704	LBPA(24:6_3:0)+NH4	LBPA(27:6)+NH4	LBPA(24:6_3:0)	C	0.02547821499297364	1	LBPA	Monoacylglycerophosphomonoradylglycerols	M+NH4	C33 H57 N1 O10 P1			658.3704132801345	658.37146347	1	1040099.0777006582	12.291483	12.294316438046716	1040099.0777006582	164576.93487548377	-0.00105018986550931	-1.59513139436023	0	1040099.0777006582	1
8717	57521	1408	PE(28:0)+Na	PE(28:0)+Na	PE(28:0)	C	1.313033724489856	1	PE	diacyl	M+Na	C33 H66 N1 Na1 O8 P1			658.4408083894593	658.44182847	1	1726463.6712555352	26.39689258236557	26.39689258236557	1726463.6712555352	534711.6030154781	-0.0010200805406839208	-1.5492328202379977	7	1726463.6712555352	6
8714	57544	1408	PE(28:0)+Na	PE(28:0)+Na	PE(28:0)	C	1.0329367544824923	1	PE	diacyl	M+Na	C33 H66 N1 Na1 O8 P1			658.4408083894593	658.44182847	1	4053444.1482725358	26.678671892523457	26.678671892523457	4053444.1482725358	1255412.2362043697	-0.0010200805406839208	-1.5492328202379977	7	4053444.1482725358	6
8715	57567	1408	PE(28:0)+Na	PE(28:0)+Na	PE(28:0)	C	1.452465330108602	1	PE	diacyl	M+Na	C33 H66 N1 Na1 O8 P1			658.4408083894593	658.44182847	1	1916071.2938185302	26.81697301374052	26.81697301374052	1916071.2938185302	593435.9176318884	-0.0010200805406839208	-1.5492328202379977	7	1916071.2938185302	6
8716	57590	1408	PE(28:0)+Na	PE(28:0)+Na	PE(28:0)	C	1.5484003343004533	1	PE	diacyl	M+Na	C33 H66 N1 Na1 O8 P1			658.4408083894593	658.44182847	1	3182654.961359999	26.9560471460239	26.9560471460239	3182654.961359999	985715.8100502449	-0.0010200805406839208	-1.5492328202379977	7	3182654.961359999	6
6758	57661	983	TG(5:0_9:0_20:0COOH)+NH4	TG(34:0COOH)+NH4	TG(5:0_9:0_20:0COOH)	C	0.8074589580434806	1	TG	carboxylic	M+NH4	C37 H72 N1 O8			658.5244613764154	658.5252454700001	1	2758729.3033199846	20.69347499369802	20.69347499369802	2758729.3033199846	598627.5501096342	-7.840935846843422E-4	-1.1906801401379006	0	2758729.3033199846	12
7310	57896	1045	TG(7:0_9:0_18:0COOH)+NH4	TG(34:0COOH)+NH4	TG(7:0_9:0_18:0COOH)	C	1.1133877288688088	1	TG	carboxylic	M+NH4	C37 H72 N1 O8			658.5244613764154	658.5252454700001	1	5524750.290520638	21.545148475163185	21.545148475163185	5524750.290520638	1094585.8036377227	-7.840935846843422E-4	-1.1906801401379006	0	5524750.290520638	12
6680	5795	965	DAP(O-20:0)+H	DAP(O-20:0)+H	DAP(O-20:0)	C	0.7377522566828417	1	DAP	dialkyl	M+H	C28 H47 O4			447.34623641043754	447.34688647	1	5960384.716102123	20.02074713458919	20.02074713458919	5960384.716102123	761023.0951938845	-6.500595624743255E-4	-1.4531424830329596	0	5960384.716102123	29
6760	58093	985	TG(7:0_9:0_18:0COOH)+NH4	TG(34:0COOH)+NH4	TG(7:0_9:0_18:0COOH)	C	0.8463009668463625	1	TG	carboxylic	M+NH4	C37 H72 N1 O8			658.5278353198801	658.5252454700001	1	131849.97412302034	21.401557999999998	21.36736251363939	131849.97412302034	7595.151054815068	0.002589849879996109	3.9327994493046523	0	1.0012685568306996	12
8723	58619	1411	Co(Q7)+H	Co(Q7)+H	Co(Q7)	A	0.5717196593433098	1	Co	Coenzyme Q	M+H	C44 H67 O4			659.5026478975909	659.50338647	1	6665792.498223748	26.597670652015967	26.597670652015967	6665792.498223748	916949.6788309789	-7.385724090909207E-4	-1.1198908299022063	0	6665792.498223748	1
6681	5878	965	DAP(O-14:0_O-6:0)+H	DAP(O-20:0)+H	DAP(O-14:0_O-6:0)	C	0.6614450418762472	1	DAP	dialkyl	M+H	C28 H47 O4			447.34623641043754	447.34688647	1	6386549.502248569	20.104262859701475	20.104262859701475	6386549.502248569	815435.899075427	-6.500595624743255E-4	-1.4531424830329596	0	6386549.502248569	29
7756	58859	1136	PE(14:1_16:1)+H	PE(30:2)+H	PE(14:1_16:1)	A	1.717404918490724	1	PE	diacyl	M+H	C35 H67 N1 O8 P1			660.4592285781235	660.45988347	1	1998902.5272025932	23.38558882248301	23.38558882248301	1998902.5272025932	717872.3030957327	-6.548918764792688E-4	-0.9915686765611855	2	1998902.5272025932	19
8699	59002	1404	PE(14:0_16:1)+H	PE(30:1)+H	PE(14:0_16:1)	A	1.6033238362701954	1	PE	diacyl	M+H	C35 H69 N1 O8 P1			662.4740950320447	662.47553347	1	6.327137754609519E7	25.7832215893564	25.7832215893564	6.327137754609519E7	2.7778661475055307E7	-0.0014384379552438986	-2.171305492118731	2	87.54271065967342	26
6682	5957	965	DAP(O-20:0)+H	DAP(O-20:0)+H	DAP(O-20:0)	C	0.9820730349669029	1	DAP	dialkyl	M+H	C28 H47 O4			447.34623641043754	447.34688647	1	6521550.4452868	20.30251901261242	20.30251901261242	6521550.4452868	832672.8460878402	-6.500595624743255E-4	-1.4531424830329596	0	6521550.4452868	29
6622	599	957	DG(P-5:0_14:0)+Na	DG(P-19:0)+Na	DG(P-5:0_14:0)	C	0.12490619946286449	1	DG	alkenyl-acyl	M+Na	C22 H42 Na1 O4			393.29716600347	393.29753147	1	345786.96051155415	21.019314	20.91602007518297	345786.96051155415	233658.69404871122	-3.654665300132365E-4	-0.9292354796474889	0	1.0000049170750138	29
4885	6	744	PFAA(16:0)+H	PFAA(16:0)+H	PFAA(16:0)	A	0.07294503386748905	1	PFAA	Primary amides	M+H	C16 H34 N1 O1			256.26304083486144	256.26349047	1	483289.6091925341	15.324138449275361	15.324138449275361	483289.6091925341	202232.62517667096	-4.4963513857965154E-4	-1.7545775846436709	0	0.918541688042581	7
6684	6040	965	DAP(O-14:0_O-6:0)+H	DAP(O-20:0)+H	DAP(O-14:0_O-6:0)	C	0.3378228063021922	1	DAP	dialkyl	M+H	C28 H47 O4			447.34623641043754	447.34688647	1	4814832.90223333	20.38593008346761	20.38593008346761	4814832.90223333	614758.8138396572	-6.500595624743255E-4	-1.4531424830329596	0	4814832.90223333	29
6685	6121	965	DAP(O-14:0_O-6:0)+H	DAP(O-20:0)+H	DAP(O-14:0_O-6:0)	B	0.632081364836909	1	DAP	dialkyl	M+H	C28 H47 O4			447.34623641043754	447.34688647	1	5043266.387340856	20.50987636856597	20.50987636856597	5043266.387340856	643925.2462366824	-6.500595624743255E-4	-1.4531424830329596	0	5043266.387340856	29
6686	6202	965	DAP(O-14:0_O-6:0)+H	DAP(O-20:0)+H	DAP(O-14:0_O-6:0)	B	0.8316078022078841	1	DAP	dialkyl	M+H	C28 H47 O4			447.34623641043754	447.34688647	1	3627717.7804284226	20.735770590388952	20.735770590388952	3627717.7804284226	463187.7211370638	-6.500595624743255E-4	-1.4531424830329596	0	3627717.7804284226	29
6759	62488	984	TG(20:0COOH_5:0_9:0)+Na	TG(34:0COOH)+Na	TG(20:0COOH_5:0_9:0)	C	0.7277534318900213	1	TG	carboxylic	M+Na	C37 H68 Na1 O8			663.4797515270874	663.4806414700001	1	6559045.641998906	20.69347499369802	20.69347499369802	6559045.641998906	1503467.500532354	-8.89942912749575E-4	-1.3413235011976374	0	6559045.641998906	19
7199	630	1007	DG(P-7:0_12:0)+Na	DG(P-19:0)+Na	DG(P-7:0_12:0)	C	0.1281825195425248	1	DG	alkenyl-acyl	M+Na	C22 H42 Na1 O4			393.29716600347	393.29753147	1	315868.1229005085	22.132552	22.108434837198725	315868.1229005085	56100.702217580365	-3.654665300132365E-4	-0.9292354796474889	0	0.9223735179336312	29
3165	6300	433	TG(2:0_2:0_17:5COOH)+H	TG(21:5COOH)+H	TG(2:0_2:0_17:5COOH)	C	0.7556365982354618	1	TG	carboxylic	M+H	C24 H33 O8			449.2164358293932	449.21699646999997	1	1.883351426443747E7	9.55192501952355	9.55192501952355	1.883351426443747E7	2592711.09793582	-5.606406067499847E-4	-1.2480380897633567	0	1.883351426443747E7	3
2590	6306	349	TG(3:0_2:0_16:5CHO)+NH4	TG(21:5CHO)+NH4	TG(3:0_2:0_16:5CHO)	C	0.11203263039239102	1	TG	aldehyde	M+NH4	C24 H36 N1 O7			450.24837837286907	450.24863047	1	1080430.6856178516	7.599653979699995	7.599653979699995	1080430.6856178516	220303.1166851888	-2.520971309536435E-4	-0.5599058092977521	0	1080430.6856178516	1
7307	63432	1043	TG(18:0COOH_7:0_9:0)+Na	TG(34:0COOH)+Na	TG(18:0COOH_7:0_9:0)	C	0.8851132164232883	1	TG	carboxylic	M+Na	C37 H68 Na1 O8			663.4797515270874	663.4806414700001	1	1.3930769548050646E7	21.545148475163185	21.545148475163185	1.3930769548050646E7	2969488.9785950757	-8.89942912749575E-4	-1.3413235011976374	0	1.3930769548050646E7	19
196	64	12	DG(5:0_5:0)+Na	DG(10:0)+Na	DG(5:0_5:0)	C	0.15902419001249976	1	DG	diacyl	M+Na	C13 H24 Na1 O5			283.15128166671406	283.15159647	1	259031.45585310337	0.50319865	0.5074387653627225	259031.45585310337	23423.80238512397	-3.1480328595989704E-4	-1.111781392155433	0	0.919495262061099	14
7326	64703	1057	TG(7:0_9:0_19:0COOH)+NH4	TG(35:0COOH)+NH4	TG(7:0_9:0_19:0COOH)	C	0.8844528768561726	1	TG	carboxylic	M+NH4	C38 H74 N1 O8			672.5404946242954	672.5408954700001	1	888235.4840368887	22.377613	22.3927618840382	888235.4840368887	159017.56839117265	-4.0084570468934544E-4	-0.5960163619141149	0	888235.4840368887	12
3257	64820	472	PI(20:6_3:0)+H	PI(23:6)+H	PI(20:6_3:0)	C	0.04188615425244177	1	PI	diacyl	M+H	C32 H50 O13 P1			673.2971396589415	673.29835947	1	1973589.5901621436	9.5508699	9.603007913208911	1973589.5901621436	218592.9369354774	-0.0012198110584904498	-1.8116932078708343	0	1973589.5901621436	1
6181	64824	941	BiotinylPE (5:0_8:0)+Na	BiotinylPE (13:0)+Na	BiotinylPE (5:0_8:0)	C	0.05900808770759619	1	BiotinylPE	diacyl	M+Na	C28 H50 N3 Na1 O10 P1 S1			674.2868927881178	674.2846784700001	1	366052.94739018654	18.241262920236274	18.241262920236274	366052.94739018654	105066.88935358591	0.002214318117694347	3.2839487341969407	0	366052.94739018654	1
6183	64836	941	BiotinylPE (5:0_8:0)+Na	BiotinylPE (13:0)+Na	BiotinylPE (5:0_8:0)	C	0.06886041451592395	1	BiotinylPE	diacyl	M+Na	C28 H50 N3 Na1 O10 P1 S1			674.2868927881178	674.2846784700001	1	59046.5675608938	18.60749186277965	18.60749186277965	59046.5675608938	16947.92850285839	0.002214318117694347	3.2839487341969407	0	59046.5675608938	1
8027	64901	1211	PE(16:1_15:1)+H	PE(31:2)+H	PE(16:1_15:1)	B	1.7976182639666556	1	PE	diacyl	M+H	C36 H69 N1 O8 P1			674.4747194132209	674.47553347	1	1224157.9640699863	24.409607214185773	24.409607214185773	1224157.9640699863	458673.52122597146	-8.140567790633213E-4	-1.206946844800527	2	1224157.9640699863	18
8026	65046	1211	PE(16:1_15:1)+H	PE(31:2)+H	PE(16:1_15:1)	B	1.7932425896873918	1	PE	diacyl	M+H	C36 H69 N1 O8 P1			674.4747194132209	674.47553347	1	1544091.0665867801	24.46301234331304	24.46301234331304	1544091.0665867801	578547.6281592314	-8.140567790633213E-4	-1.206946844800527	2	1544091.0665867801	18
8735	65350	1416	PE(15:0_16:1)+H	PE(31:1)+H	PE(15:0_16:1)	A	1.824748385011645	1	PE	diacyl	M+H	C36 H71 N1 O8 P1			676.4898231292128	676.49118347	1	1.2422808846986285E8	27.15746874150269	27.15746874150269	1.2422808846986285E8	3.559272210399047E7	-0.0013603407871869422	-2.0108757030410276	4	1.2422808846986285E8	26
8736	65620	1416	PE(15:0_16:1)+H	PE(31:1)+H	PE(15:0_16:1)	A	1.8301803589247236	1	PE	diacyl	M+H	C36 H71 N1 O8 P1			676.4898231292128	676.49118347	1	8.119890241976322E7	27.399866993279822	27.399866993279822	8.119890241976322E7	2.3264384122571394E7	-0.0013603407871869422	-2.0108757030410276	4	8.119890241976322E7	26
9941	65755	1649	PE(16:1_15:0)+H	PE(31:1)+H	PE(16:1_15:0)	B	1.6413326788841143	1	PE	diacyl	M+H	C36 H71 N1 O8 P1			676.4897396855841	676.49118347	1	1581654.9482489242	30.940988	30.87492113148543	1581654.9482489242	212042.03801704876	-0.0014437844158692315	-2.134223298784133	4	0.8634979957481097	26
9942	65890	1649	PE(16:1_15:0)+H	PE(31:1)+H	PE(16:1_15:0)	B	1.5479474433294893	1	PE	diacyl	M+H	C36 H71 N1 O8 P1			676.4897396855841	676.49118347	1	1361166.5337095107	31.101588	31.016274253731343	1361166.5337095107	162991.8705723072	-0.0014437844158692315	-2.134223298784133	4	0.743123255194712	26
9943	66024	1649	PE(15:1_16:0)+H	PE(31:1)+H	PE(15:1_16:0)	B	1.627999761688213	1	PE	diacyl	M+H	C36 H71 N1 O8 P1			676.4897396855841	676.49118347	1	1119490.054856024	31.31354	31.249315887704334	1119490.054856024	152675.1734861613	-0.0014437844158692315	-2.134223298784133	3	0.6111809783153667	26
8737	66342	1417	Co(Q7)+NH4	Co(Q7)+NH4	Co(Q7)	A	0.8859305752875639	1	Co	Coenzyme Q	M+NH4	C44 H70 N1 O4			676.5288985574533	676.5299354699999	1	4225374.402568639	26.551752	26.596729367403675	4225374.402568639	562801.5899085676	-0.0010369125466240803	-1.5326915359280107	0	4225374.402568639	1
7335	66457	1065	TG(18:0COOH_8:0_9:0)+Na	TG(35:0COOH)+Na	TG(18:0COOH_8:0_9:0)	C	0.12118614049909866	1	TG	carboxylic	M+Na	C38 H70 Na1 O8			677.4950273627289	677.4962914700001	1	475008.3856178876	22.386689510391726	22.386689510391726	475008.3856178876	94728.37087183223	-0.0012641072711403467	-1.8658496933215905	0	475008.3856178876	19
7336	66642	1065	TG(18:0COOH_8:0_9:0)+Na	TG(35:0COOH)+Na	TG(18:0COOH_8:0_9:0)	C	0.6535009270823591	1	TG	carboxylic	M+Na	C38 H70 Na1 O8			677.4950273627289	677.4962914700001	1	1373309.4109538237	22.4182228778518	22.4182228778518	1373309.4109538237	273871.71919794497	-0.0012641072711403467	-1.8658496933215905	0	1373309.4109538237	19
7324	66732	1055	PE(30:0CHO)+H	PE(30:0CHO)+H	PE(30:0CHO)	C	0.20015569249672105	1	PE	aldehyde	M+H	C35 H69 N1 O9 P1			678.4712760477585	678.47044847	1	488160.29293447325	21.780427	21.760710543428832	488160.29293447325	135455.57241563074	8.275777585140531E-4	1.219768806881001	0	1.0001310648904231	9
7329	67675	1060	TG(2:0_16:1_19:4CHO)+Na	TG(37:5CHO)+Na	TG(2:0_16:1_19:4CHO)	C	0.5438256575173377	1	TG	aldehyde	M+Na	C40 H64 Na1 O7			679.4534028968959	679.45442647	1	1376810.281059894	21.53350242604277	21.53350242604277	1376810.281059894	291529.8704804867	-0.0010235731041348117	-1.506462005278292	0	1376810.281059894	44
8756	68466	1427	PE(30:1)+Na	PE(30:1)+Na	PE(30:1)	C	1.6241928265218557	1	PE	diacyl	M+Na	C35 H68 N1 Na1 O8 P1			684.4561513459453	684.4574784700001	1	1.3714213307948846E7	25.75978618975511	25.75978618975511	1.3714213307948846E7	6249662.00254791	-0.0013271240547965135	-1.938941472588667	10	1.3714213307948846E7	13
8757	68534	1427	PE(30:1)+Na	PE(30:1)+Na	PE(30:1)	C	1.6067518436440087	1	PE	diacyl	M+Na	C35 H68 N1 Na1 O8 P1			684.4561513459453	684.4574784700001	1	7665105.173275441	26.54317483561876	26.54317483561876	7665105.173275441	3493041.5235110335	-0.0013271240547965135	-1.938941472588667	10	7665105.173275441	13
7340	68701	1069	TG(7:0_9:0_20:0COOH)+NH4	TG(36:0COOH)+NH4	TG(7:0_9:0_20:0COOH)	C	0.9640041547111846	1	TG	carboxylic	M+NH4	C39 H76 N1 O8			686.5551135944778	686.5565454700001	1	1.89939538917311E7	22.385267794616826	22.385267794616826	1.89939538917311E7	3647082.7197224065	-0.0014318755222575419	-2.0855884161289313	0	1.89939538917311E7	2
8064	68904	1230	PE(16:1_16:1)+H	PE(32:2)+H	PE(16:1_16:1)	A	1.6076424023197828	1	PE	diacyl	M+H	C37 H71 N1 O8 P1			688.4895449092658	688.49118347	1	6.90310971212894E7	25.287135365816738	25.287135365816738	6.90310971212894E7	1.3711138372854954E7	-0.0016385607342499497	-2.3799279760268055	3	6.90310971212894E7	18
8065	69186	1230	PE(16:1_16:1)+H	PE(32:2)+H	PE(16:1_16:1)	A	1.6013729057033932	1	PE	diacyl	M+H	C37 H71 N1 O8 P1			688.4895449092658	688.49118347	1	5.6057895597091645E7	25.449186951100906	25.449186951100906	5.6057895597091645E7	1.1134366908181963E7	-0.0016385607342499497	-2.3799279760268055	3	5.6057895597091645E7	18
9307	69327	1550	PE(16:1_16:1)+H	PE(32:2)+H	PE(16:1_16:1)	A	1.4103706913261829	1	PE	diacyl	M+H	C37 H71 N1 O8 P1			688.4897582529338	688.49118347	1	1822786.3330074877	27.74217617958783	27.74217617958783	1822786.3330074877	1142521.8336735384	-0.001425217066184814	-2.070056908373758	3	1.000004118091229	18
9308	69468	1550	PE(16:1_16:1)+H	PE(32:2)+H	PE(16:1_16:1)	A	1.5335983634023502	1	PE	diacyl	M+H	C37 H71 N1 O8 P1			688.4897582529338	688.49118347	1	1301342.5400874866	28.160127	28.162022035001634	1301342.5400874866	162654.24250877727	-0.001425217066184814	-2.070056908373758	3	0.7139333204170129	18
10525	69637	1735	PE(16:0_16:1)+H	PE(32:1)+H	PE(16:0_16:1)	A	1.7127916241046566	1	PE	diacyl	M+H	C37 H73 N1 O8 P1			690.5054363471281	690.5068334700001	1	3.4476572929351145E8	31.50553922611465	31.50553922611465	3.4476572929351145E8	6.935337972472807E8	-0.0013971228719356077	-2.023327930092437	3	1.000064453473931	26
11351	69776	1819	PE(16:0_16:1)+H	PE(32:1)+H	PE(16:0_16:1)	B	1.641385677287893	1	PE	diacyl	M+H	C37 H73 N1 O8 P1			690.5054363471281	690.5068334700001	1	624168.6024549084	33.50684747429519	33.50684747429519	624168.6024549084	151309.25779284022	-0.0013971228719356077	-2.023327930092437	3	1.0011125831292875	26
11352	69915	1819	PE(16:0_16:1)+H	PE(32:1)+H	PE(16:0_16:1)	A	1.7171082042287766	1	PE	diacyl	M+H	C37 H73 N1 O8 P1			690.5054363471281	690.5068334700001	1	501027.12820194487	33.774323	33.728737908236596	501027.12820194487	81946.10243427758	-0.0013971228719356077	-2.023327930092437	3	0.8036042834569423	26
11353	70054	1819	PE(16:0_16:1)+H	PE(32:1)+H	PE(16:0_16:1)	A	1.6670151245755198	1	PE	diacyl	M+H	C37 H73 N1 O8 P1			690.5054363471281	690.5068334700001	1	437888.73972570634	33.930989000000004	33.91010921945826	437888.73972570634	40490.49406692351	-0.0013971228719356077	-2.023327930092437	3	0.7023357561175942	26
11361	70193	1819	PE(16:0_16:1)+H	PE(32:1)+H	PE(16:0_16:1)	A	1.7062713052194791	1	PE	diacyl	M+H	C37 H73 N1 O8 P1			690.5054363471281	690.5068334700001	1	413815.50026328303	34.08760100000001	34.08376260254284	413815.50026328303	52892.932366754765	-0.0013971228719356077	-2.023327930092437	3	0.6637243571338436	26
11362	70332	1819	PE(16:0_16:1)+H	PE(32:1)+H	PE(16:0_16:1)	A	1.7108786358074726	1	PE	diacyl	M+H	C37 H73 N1 O8 P1			690.5054363471281	690.5068334700001	1	383089.49346500373	34.245067000000006	34.24776857545605	383089.49346500373	32759.82502077177	-0.0013971228719356077	-2.023327930092437	3	0.6144424933648379	26
11359	70471	1819	PE(16:0_16:1)+H	PE(32:1)+H	PE(16:0_16:1)	A	1.687673997637524	1	PE	diacyl	M+H	C37 H73 N1 O8 P1			690.5054363471281	690.5068334700001	1	368759.3940302097	34.402381000000005	34.40019765616363	368759.3940302097	17765.987563414805	-0.0013971228719356077	-2.023327930092437	3	0.5914582503169787	26
11357	70610	1819	PE(16:0_16:1)+H	PE(32:1)+H	PE(16:0_16:1)	A	1.679897210767086	1	PE	diacyl	M+H	C37 H73 N1 O8 P1			690.5054363471281	690.5068334700001	1	375243.86298804946	34.559757000000005	34.550697254836926	375243.86298804946	24041.824607435166	-0.0013971228719356077	-2.023327930092437	3	0.6018587790252032	26
11358	70749	1819	PE(16:0_16:1)+H	PE(32:1)+H	PE(16:0_16:1)	A	1.6159103911568558	1	PE	diacyl	M+H	C37 H73 N1 O8 P1			690.5054363471281	690.5068334700001	1	373224.3885267007	34.728581000000005	34.68383151520177	373224.3885267007	81532.33236286587	-0.0013971228719356077	-2.023327930092437	3	0.5986197162357376	26
11363	70888	1819	PE(16:0_16:1)+H	PE(32:1)+H	PE(16:0_16:1)	B	1.5058008795001865	1	PE	diacyl	M+H	C37 H73 N1 O8 P1			690.5054363471281	690.5068334700001	1	364155.3213656264	34.889451	34.85555541625207	364155.3213656264	35287.26446398297	-0.0013971228719356077	-2.023327930092437	3	0.5840737150166968	26
7344	71058	1073	TG(20:0COOH_7:0_9:0)+Na	TG(36:0COOH)+Na	TG(20:0COOH_7:0_9:0)	C	0.6368475905744908	1	TG	carboxylic	M+Na	C39 H72 Na1 O8			691.5103336162958	691.5119414700001	1	3.527255336880845E7	22.385267794616826	22.385267794616826	3.527255336880845E7	7467030.315941563	-0.0016078537042858443	-2.3251260498358377	0	114.92383653433951	19
8083	71257	1239	PE(17:2_14:0)+Na	PE(31:2)+Na	PE(17:2_14:0)	B	1.8196770356841299	1	PE	diacyl	M+Na	C36 H68 N1 Na1 O8 P1			696.4569012526581	696.4574784700001	1	567384.7242580211	24.472888	24.598482210242903	567384.7242580211	114334.20517261318	-5.772173419700266E-4	-0.8287898474749384	2	567384.7242580211	9
9953	71386	1654	PG(O-17:1_13:0)+NH4	PG(O-30:1)+NH4	PG(O-17:1_13:0)	C	0.2396892798023442	1	PG	alkyl-acyl	M+NH4	C36 H75 N1 O9 P1			696.5140238828459	696.51739847	1	827134.2418357151	30.516515	30.53299938983653	827134.2418357151	574971.3622266916	-0.0033745871540986627	-4.844939270600967	0	0.20708997208522129	1
10526	71433	1736	PG(O-12:0_18:1)+NH4	PG(O-30:1)+NH4	PG(O-12:0_18:1)	C	0.22025279578316048	1	PG	alkyl-acyl	M+NH4	C36 H75 N1 O9 P1			696.5140238828459	696.51739847	1	4000481.316160942	32.699886375796176	32.699886375796176	4000481.316160942	1400586.7151965036	-0.0033745871540986627	-4.844939270600967	0	1.0072614964596052	1
8796	71933	1444	PE(31:1)+Na	PE(31:1)+Na	PE(31:1)	C	1.6167781262668166	1	PE	diacyl	M+Na	C36 H70 N1 Na1 O8 P1			698.4716280799963	698.47312847	1	1.4077087212087382E7	27.041183848618513	27.041183848618513	1.4077087212087382E7	3581029.897662165	-0.0015003900036845152	-2.14809813610845	15	12.033943999678684	13
8793	71969	1444	PE(31:1)+Na	PE(31:1)+Na	PE(31:1)	C	1.6125183359054474	1	PE	diacyl	M+Na	C36 H70 N1 Na1 O8 P1			698.4716280799963	698.47312847	1	6393082.430023852	27.15909614399246	27.15909614399246	6393082.430023852	1626317.9289303669	-0.0015003900036845152	-2.14809813610845	15	5.465192819305465	13
189	72	12	DG(5:0_5:0)+Na	DG(10:0)+Na	DG(5:0_5:0)	C	0.2000761644794951	1	DG	diacyl	M+Na	C13 H24 Na1 O5			283.15128166671406	283.15159647	1	263316.641591152	1.4569622	1.4344011684251565	263316.641591152	47209.267690186134	-3.1480328595989704E-4	-1.111781392155433	0	0.9347065728658455	14
8795	72041	1444	PE(31:1)+Na	PE(31:1)+Na	PE(31:1)	C	1.6028110550572685	1	PE	diacyl	M+Na	C36 H70 N1 Na1 O8 P1			698.4716280799963	698.47312847	1	1.3087149240732603E7	27.39917462899842	27.39917462899842	1.3087149240732603E7	3329202.4124130467	-0.0015003900036845152	-2.14809813610845	15	11.187685258011594	13
8798	72086	1446	PE(O-33:7)+Na	PE(O-33:7)+Na	PE(O-33:7)	C	0.166176599810594	1	PE	alkyl-acyl	M+Na	C38 H64 N1 Na1 O7 P1			700.4303496745496	700.43126347	1	1431268.8417612263	25.770424015	25.770424015	1431268.8417612263	527708.1404614428	-9.137954504012669E-4	-1.3046172871446722	0	1.0004287375174465	3
7347	72264	1076	TG(18:0COOH_9:0_10:0)+NH4	TG(37:0COOH)+NH4	TG(18:0COOH_9:0_10:0)	C	0.19564349060447378	1	TG	carboxylic	M+NH4	C40 H78 N1 O8			700.5712797677286	700.5721954700001	1	804474.4108375366	22.366184999999998	22.38918888154933	804474.4108375366	167310.22905264565	-9.157022715271523E-4	-1.3070766446020232	0	804474.4108375366	5
7348	72472	1077	TG(8:0_9:0_20:0COOH)+NH4	TG(37:0COOH)+NH4	TG(8:0_9:0_20:0COOH)	C	0.8848555503013306	1	TG	carboxylic	M+NH4	C40 H78 N1 O8			700.5712797677286	700.5721954700001	1	1594425.8541919054	23.070235	23.117757472662202	1594425.8541919054	288611.470986291	-9.157022715271523E-4	-1.3070766446020232	0	1594425.8541919054	2
8805	72662	1449	PE(16:1_17:1)+H	PE(33:2)+H	PE(16:1_17:1)	A	1.8036363589656812	1	PE	diacyl	M+H	C38 H73 N1 O8 P1			702.5055783596243	702.5068334700001	1	1.2770228157415062E7	26.32258674622336	26.32258674622336	1.2770228157415062E7	5789992.123424905	-0.001255110375723234	-1.7866152127113648	2	1.2770228157415062E7	18
8804	72810	1449	PE(16:1_17:1)+H	PE(33:2)+H	PE(16:1_17:1)	A	1.7721245736614377	1	PE	diacyl	M+H	C38 H73 N1 O8 P1			702.5055783596243	702.5068334700001	1	8527711.4616961	26.419005740387252	26.419005740387252	8527711.4616961	3866444.795302328	-0.001255110375723234	-1.7866152127113648	2	8527711.4616961	18
8803	72958	1449	PE(16:1_17:1)+H	PE(33:2)+H	PE(16:1_17:1)	A	1.8070668217166617	1	PE	diacyl	M+H	C38 H73 N1 O8 P1			702.5055783596243	702.5068334700001	1	2.3911634107759967E7	26.827060291682095	26.827060291682095	2.3911634107759967E7	1.0841479998284783E7	-0.001255110375723234	-1.7866152127113648	2	2.3911634107759967E7	18
9355	73066	1571	Hex1Cer(t19:2_13:0)+NH4	Hex1Cer(t32:2)+NH4	Hex1Cer(t19:2_13:0)	C	0.004170453374706698	1	Hex1Cer	t-Ceramide monosaccharides	M+NH4	C38 H75 N2 O9			703.544114858457	703.5467094700001	1	2944152.4735840634	28.320116	28.355374737926947	2944152.4735840634	391480.4750310593	-0.00259461154314522	-3.687899446187906	0	2944152.4735840634	1
9357	73139	1572	PE(17:0_16:1)+H	PE(33:1)+H	PE(17:0_16:1)	A	1.4126194253385753	1	PE	diacyl	M+H	C38 H75 N1 O8 P1			704.5215628114213	704.52248347	1	1557243.3829660665	28.714478	28.730722330062154	1557243.3829660665	374608.4934527973	-9.206585787069343E-4	-1.3067827975664172	2	0.5515966751388257	26
9356	73396	1572	PE(17:0_16:1)+H	PE(33:1)+H	PE(17:0_16:1)	A	0.904500735675473	1	PE	diacyl	M+H	C38 H75 N1 O8 P1			704.5215628114213	704.52248347	1	2823156.843266313	29.370033064442264	29.370033064442264	2823156.843266313	3771857.605600401	-9.206585787069343E-4	-1.3067827975664172	2	1.0000003500898194	26
9964	73653	1656	PE(16:1_17:0)+H	PE(33:1)+H	PE(16:1_17:0)	C	0.9712677819790989	1	PE	diacyl	M+H	C38 H75 N1 O8 P1			704.5215628114213	704.52248347	1	1446419.6636525614	29.616872169173806	29.616872169173806	1446419.6636525614	411958.3581837419	-9.206585787069343E-4	-1.3067827975664172	15	1446419.6636525614	26
9967	73910	1656	PE(17:0_16:1)+H	PE(33:1)+H	PE(17:0_16:1)	A	0.761742531343476	1	PE	diacyl	M+H	C38 H75 N1 O8 P1			704.5215628114213	704.52248347	1	1389926.1884831758	29.769671252502505	29.769671252502505	1389926.1884831758	395868.3119380318	-9.206585787069343E-4	-1.3067827975664172	2	1389926.1884831758	26
9965	74167	1656	PE(17:0_16:1)+H	PE(33:1)+H	PE(17:0_16:1)	C	0.8842018081811347	1	PE	diacyl	M+H	C38 H75 N1 O8 P1			704.5215628114213	704.52248347	1	1872409.023745489	30.03511289839912	30.03511289839912	1872409.023745489	533285.4403560561	-9.206585787069343E-4	-1.3067827975664172	15	1872409.023745489	26
7357	74473	1085	TG(28:0COOH_9:0)+Na	TG(37:0COOH)+Na	TG(28:0COOH_9:0)	C	0.24728676369266211	1	TG	carboxylic	M+Na	C40 H74 Na1 O8			705.5264639080297	705.5275914700002	1	2950890.7394282604	23.117757472662202	23.117757472662202	2950890.7394282604	588358.6626398116	-0.001127561970520219	-1.5981814283413538	0	2950890.7394282604	19
8097	74700	1248	TG(12:0COOH_9:0_16:0)+Na	TG(37:0COOH)+Na	TG(12:0COOH_9:0_16:0)	C	0.5326758206379361	1	TG	carboxylic	M+Na	C40 H74 Na1 O8			705.5262994901766	705.5275914700002	1	2190604.09430324	23.80898	23.876264211726046	2190604.09430324	276526.03121840936	-0.001291979823577094	-1.8312236611527555	0	2190604.09430324	19
8101	74834	1250	PE(32:0CHO)+H	PE(32:0CHO)+H	PE(32:0CHO)	C	0.18952471347717414	1	PE	aldehyde	M+H	C37 H73 N1 O9 P1			706.5007847964416	706.50174847	1	949596.033555171	24.194868188959155	24.194868188959155	949596.033555171	363426.67590974865	-9.636735584308553E-4	-1.3640062637062529	0	949596.033555171	9
3180	7494	441	TG(5:0_14:1COOH)+Na	TG(19:1COOH)+Na	TG(5:0_14:1COOH)	C	0.13311064222133595	1	TG	carboxylic	M+Na	C22 H36 Na1 O8			451.23129614164304	451.23024147	1	384535.59581198555	7.871710899999999	7.78824055500821	384535.59581198555	150184.48494976948	0.0010546716430326342	2.3373219789204414	0	0.47818922700303085	117
8102	75037	1250	PE(32:0CHO)+H	PE(32:0CHO)+H	PE(32:0CHO)	C	0.21398496438036646	1	PE	aldehyde	M+H	C37 H73 N1 O9 P1			706.5007847964416	706.50174847	1	1556577.1587385605	24.280680181854315	24.280680181854315	1556577.1587385605	595728.7547626736	-9.636735584308553E-4	-1.3640062637062529	0	1556577.1587385605	9
8103	75244	1251	PE(14:0_18:0CHO)+H	PE(32:0CHO)+H	PE(14:0_18:0CHO)	B	2.0645883489321974	1	PE	aldehyde	M+H	C37 H73 N1 O9 P1			706.5007847964416	706.50174847	1	1662701.4440341522	25.512696	25.53891455769866	1662701.4440341522	595215.6156470452	-9.636735584308553E-4	-1.3640062637062529	0	1662701.4440341522	9
8809	75447	1453	PE(14:0_18:0CHO)+H	PE(32:0CHO)+H	PE(14:0_18:0CHO)	B	1.9749938601316326	1	PE	aldehyde	M+H	C37 H73 N1 O9 P1			706.5007847964416	706.50174847	1	1017441.7256589453	25.668378999999998	25.59610052399561	1017441.7256589453	343228.80870650936	-9.636735584308553E-4	-1.3640062637062529	0	1017441.7256589453	9
3181	7597	441	TG(2:0_2:0_15:1COOH)+Na	TG(19:1COOH)+Na	TG(2:0_2:0_15:1COOH)	C	0.1705594065485314	1	TG	carboxylic	M+Na	C22 H36 Na1 O8			451.23129614164304	451.23024147	1	804261.9836170872	8.836161670213464	8.836161670213464	804261.9836170872	280515.67808358447	0.0010546716430326342	2.3373219789204414	0	1.0001399621839429	117
197	76	12	DG(5:0_5:0)+Na	DG(10:0)+Na	DG(5:0_5:0)	C	0.2383283526389276	1	DG	diacyl	M+Na	C13 H24 Na1 O5			283.15128166671406	283.15159647	1	254065.8844576301	1.6180504	1.6374135955421358	254065.8844576301	15403.887719582102	-3.1480328595989704E-4	-1.111781392155433	0	0.9018687565985615	14
3183	7681	441	TG(4:0_7:0_8:1COOH)+Na	TG(19:1COOH)+Na	TG(4:0_7:0_8:1COOH)	C	0.22786599913641126	1	TG	carboxylic	M+Na	C22 H36 Na1 O8			451.23129614164304	451.23024147	1	388051.6549121472	9.1966641	9.163756753760262	388051.6549121472	72528.29499724846	0.0010546716430326342	2.3373219789204414	0	0.48256162217662446	117
7362	77655	1089	LBPA(15:0_16:1)+H	LBPA(31:1)+H	LBPA(15:0_16:1)	A	1.221793246805139	1	LBPA	Monoacylglycerophosphomonoradylglycerols	M+H	C37 H72 O10 P1			707.4844262106917	707.48576447	1	699855.7797547937	22.933101999999998	23.01416308935723	699855.7797547937	205479.85405914573	-0.0013382593083406391	-1.891569184802928	0	699855.7797547937	14
8104	77674	1252	PG(15:1_16:0)+H	PG(31:1)+H	PG(15:1_16:0)	C	0.1577569082625846	1	PG	diacyl	M+H	C37 H72 O10 P1			707.4892710490502	707.48576447	1	2735848.8463507243	23.88326	23.938157916099772	2735848.8463507243	433832.1982159614	0.003506579050167602	4.956391361549353	13	1.0009260102851119	43
8119	78397	1261	PE(32:2)+Na	PE(32:2)+Na	PE(32:2)	C	1.589528541442915	1	PE	diacyl	M+Na	C37 H70 N1 Na1 O8 P1			710.4713016239816	710.47312847	1	9665962.488523075	25.28916525898984	25.28916525898984	9665962.488523075	3285579.90033574	-0.0018268460183890056	-2.5713071117608846	13	9665962.488523075	9
8120	78441	1261	PE(32:2)+Na	PE(32:2)+Na	PE(32:2)	C	1.6129865143618944	1	PE	diacyl	M+Na	C37 H70 N1 Na1 O8 P1			710.4713016239816	710.47312847	1	1.2125754984580237E7	25.380238773608248	25.380238773608248	1.2125754984580237E7	4121693.7165892283	-0.0018268460183890056	-2.5713071117608846	13	1.2125754984580237E7	9
7367	78480	1092	PG(14:0_16:1)+NH4	PG(30:1)+NH4	PG(14:0_16:1)	A	1.457156013190007	1	PG	diacyl	M+NH4	C36 H73 N1 O10 P1			710.4959618909054	710.49666347	1	517141.85667878896	21.889412	21.835634562528423	517141.85667878896	147769.9976106141	-7.015790946525158E-4	-0.9874480614464618	2	517141.85667878896	6
9952	79094	1653	PE(32:1)+Na	PE(32:1)+Na	PE(32:1)	C	2.7341255582976247	1	PE	diacyl	M+Na	C37 H72 N1 Na1 O8 P1			712.4876416920508	712.48877847	1	9489627.078009347	30.626598078891256	30.626598078891256	9489627.078009347	1.6817390501358826E7	-0.0011367779492275076	-1.595501723533197	15	0.5944977178297179	13
10538	79275	1742	PE(32:1)+Na	PE(32:1)+Na	PE(32:1)	C	2.7994171637541454	1	PE	diacyl	M+Na	C37 H72 N1 Na1 O8 P1			712.4876416920508	712.48877847	1	7203418.220534134	31.594627	31.60362570700637	7203418.220534134	618028.5594484549	-0.0011367779492275076	-1.595501723533197	15	0.452837822286823	13
10540	79456	1742	PE(32:1)+Na	PE(32:1)+Na	PE(32:1)	C	2.760047928543651	1	PE	diacyl	M+Na	C37 H72 N1 Na1 O8 P1			712.4876416920508	712.48877847	1	7986752.482322318	31.755538	31.794028875796176	7986752.482322318	681456.3715630228	-0.0011367779492275076	-1.595501723533197	15	0.5020815799544869	13
10541	79637	1742	PE(32:1)+Na	PE(32:1)+Na	PE(32:1)	C	2.087401286267654	1	PE	diacyl	M+Na	C37 H72 N1 Na1 O8 P1			712.4876416920508	712.48877847	1	8935970.880499642	32.02097406687898	32.02097406687898	8935970.880499642	1499926.454597688	-0.0011367779492275076	-1.595501723533197	15	0.561753527236389	13
10537	79818	1742	PE(32:1)+Na	PE(32:1)+Na	PE(32:1)	C	2.061943290335298	1	PE	diacyl	M+Na	C37 H72 N1 Na1 O8 P1			712.4876416920508	712.48877847	1	1.5932127194307093E7	32.73450513375796	32.73450513375796	1.5932127194307093E7	9031843.56972409	-0.0011367779492275076	-1.595501723533197	15	1.001561975466104	13
8827	79982	1462	PC(O-9:0_22:7)+Na	PC(O-31:7)+Na	PC(O-9:0_22:7)	C	0.42435200405052875	1	PC	alkyl-acyl	M+Na	C39 H66 N1 Na1 O7 P1			714.4461102679544	714.44691347	1	1370068.555363049	27.171041	27.272015445	1370068.555363049	650339.7171692515	-8.032020456312239E-4	-1.1242282859858825	0	1370068.555363049	3
5471	8	826	PFAA(16:0)+H	PFAA(16:0)+H	PFAA(16:0)	A	0.0919373796809956	1	PFAA	Primary amides	M+H	C16 H34 N1 O1			256.26304083486144	256.26349047	1	513691.5027330028	15.71812387755102	15.71812387755102	513691.5027330028	176490.91648563417	-4.4963513857965154E-4	-1.7545775846436709	0	0.9808992419111163	7
187	80	12	DG(5:0_5:0)+Na	DG(10:0)+Na	DG(5:0_5:0)	C	0.16931563326152899	1	DG	diacyl	M+Na	C13 H24 Na1 O5			283.15128166671406	283.15159647	1	265579.95983904507	1.7901643	1.7599871364429536	265579.95983904507	18291.821185179044	-3.1480328595989704E-4	-1.111781392155433	0	0.9427407724136189	14
7373	80261	1096	TG(9:0_9:0_20:0COOH)+NH4	TG(38:0COOH)+NH4	TG(9:0_9:0_20:0COOH)	C	0.8807872035625373	1	TG	carboxylic	M+NH4	C41 H80 N1 O8			714.5863567427277	714.58784547	1	2.3307578750306927E7	23.12063905297707	23.12063905297707	2.3307578750306927E7	4242812.924132861	-0.0014887272723171918	-2.083335364550004	0	2.3307578750306927E7	5
7374	80365	1097	PG(30:1)+Na	PG(30:1)+Na	PG(30:1)	C	1.7819509644190277	1	PG	diacyl	M+Na	C36 H69 Na1 O10 P1			715.4514915178141	715.45205947	1	621434.0249199739	21.841397948613007	21.841397948613007	621434.0249199739	177347.44702163964	-5.679521858610315E-4	-0.7938362087304481	10	621434.0249199739	12
9337	81123	1559	PE(16:1_18:1)+H	PE(34:2)+H	PE(16:1_18:1)	A	1.7327672428504535	1	PE	diacyl	M+H	C39 H75 N1 O8 P1			716.520976994968	716.52248347	1	6452783.073093648	27.619870186075193	27.619870186075193	6452783.073093648	7018922.077445718	-0.001506475031987975	-2.1024795641014022	2	6452783.073093648	18
8121	81211	1262	PG(30:0)+Na	PG(30:0)+Na	PG(30:0)	C	1.5125185674531596	1	PG	diacyl	M+Na	C36 H71 Na1 O10 P1			717.4669401237684	717.46770947	1	1062201.080200524	24.402706	24.429810684219337	1062201.080200524	310546.7807088453	-7.693462316638033E-4	-1.0723069948884112	11	1062201.080200524	7
7379	82190	1099	TG(20:0COOH_9:0_9:0)+Na	TG(38:0COOH)+Na	TG(20:0COOH_9:0_9:0)	C	0.2301182094782109	1	TG	carboxylic	M+Na	C41 H76 Na1 O8			719.5417185204899	719.5432414700001	1	4.370840367749057E7	23.12063905297707	23.12063905297707	4.370840367749057E7	8574681.791524854	-0.001522949510217586	-2.116548751282512	0	4.370840367749057E7	19
8126	82414	1265	TG(29:0COOH_9:0)+Na	TG(38:0COOH)+Na	TG(29:0COOH_9:0)	C	0.12853380081575164	1	TG	carboxylic	M+Na	C41 H76 Na1 O8			719.5424217514154	719.5432414700001	1	1406197.3579302533	24.414134	24.446663179591837	1406197.3579302533	286963.0484512058	-8.197185846938737E-4	-1.1392198724887523	0	0.9999506627554651	19
8133	83622	1267	LBPA(16:0_16:1)+H	LBPA(32:1)+H	LBPA(16:0_16:1)	A	0.8398102801031236	1	LBPA	Monoacylglycerophosphomonoradylglycerols	M+H	C38 H74 O10 P1			721.5000972963246	721.5014144700001	1	5477483.717140949	24.044638900324863	24.044638900324863	5477483.717140949	1509524.393825603	-0.0013171736754884478	-1.8255995728849426	0	5477483.717140949	14
8776	83646	1437	PE(33:2)+Na	PE(33:2)+Na	PE(33:2)	C	1.3804558846337704	1	PE	diacyl	M+Na	C38 H72 N1 Na1 O8 P1			724.487518700274	724.48877847	1	4220050.317704245	26.326218139941464	26.326218139941464	4220050.317704245	1354013.751553092	-0.001259769726061677	-1.7388382121213457	12	4220050.317704245	9
8775	83692	1437	PE(33:2)+Na	PE(33:2)+Na	PE(33:2)	C	1.404773157677782	1	PE	diacyl	M+Na	C38 H72 N1 Na1 O8 P1			724.487518700274	724.48877847	1	4917296.510493404	26.517553185216407	26.517553185216407	4917296.510493404	1577726.9450413033	-0.001259769726061677	-1.7388382121213457	12	4917296.510493404	9
4964	837	765	DG(O-15:1_5:0)+NH4	DG(O-20:1)+NH4	DG(O-15:1_5:0)	C	0.12700183353311525	1	DG	alkyl-acyl	M+NH4	C23 H48 N1 O4			402.357422204	402.35778547000007	1	1351538.7834322308	13.764687999949142	13.764687999949142	1351538.7834322308	441399.6461921914	-3.632660000789656E-4	-0.9028419927769299	0	1351538.7834322308	7
8777	83738	1437	PE(33:2)+Na	PE(33:2)+Na	PE(33:2)	C	1.9814249184978368	1	PE	diacyl	M+Na	C38 H72 N1 Na1 O8 P1			724.487518700274	724.48877847	1	4031296.300350218	26.799932578588383	26.799932578588383	4031296.300350218	1293451.5506508804	-0.001259769726061677	-1.7388382121213457	12	4031296.300350218	9
8774	83784	1437	PE(33:2)+Na	PE(33:2)+Na	PE(33:2)	C	1.458423287669581	1	PE	diacyl	M+Na	C38 H72 N1 Na1 O8 P1			724.487518700274	724.48877847	1	7153865.758913862	26.852673437610555	26.852673437610555	7153865.758913862	2295335.810025055	-0.001259769726061677	-1.7388382121213457	12	7153865.758913862	9
7349	83825	1078	PG(15:0_16:1)+NH4	PG(31:1)+NH4	PG(15:0_16:1)	A	1.4642214864393852	1	PG	diacyl	M+NH4	C37 H75 N1 O10 P1			724.5112610105009	724.51231347	1	1498399.561432159	23.008309655990985	23.008309655990985	1498399.561432159	440710.7675011806	-0.0010524594990783953	-1.4526443273527356	2	1498399.561432159	6
8156	85191	1282	PE(P-35:7)+Na	PE(P-35:7)+Na	PE(P-35:7)	C	0.16780348625983696	1	PE	alkenyl-acyl	M+Na	C40 H66 N1 Na1 O7 P1			726.4451917544045	726.44691347	1	1731835.9975560785	25.340547922405996	25.340547922405996	1731835.9975560785	617164.7868736489	-0.0017217155955222552	-2.370048331894723	0	1731835.9975560785	1
8802	85760	1448	Co(Q8)+H	Co(Q8)+H	Co(Q8)	A	1.7493054587284103	1	Co	Coenzyme Q	M+H	C49 H75 O4			727.5640131952631	727.56598647	1	2.6568832154135296E8	27.490264569306557	27.490264569306557	2.6568832154135296E8	3.5771565896185346E7	-0.001973274736883468	-2.712157090737369	0	2.6568832154135296E8	1
8160	85910	1286	PE(32:0CHO)+Na	PE(32:0CHO)+Na	PE(32:0CHO)	C	1.7454299563491322	1	PE	aldehyde	M+Na	C37 H72 N1 Na1 O9 P1			728.4828005093661	728.48369347	1	1070282.3038946781	24.189172	24.233882548925244	1070282.3038946781	374581.2218094904	-8.929606339052043E-4	-1.2257789289355752	0	1070282.3038946781	1
7350	86308	1079	TG(17:0COOH_10:0_12:0)+NH4	TG(39:0COOH)+NH4	TG(17:0COOH_10:0_12:0)	C	0.0585243109948006	1	TG	carboxylic	M+NH4	C42 H82 N1 O8			728.6023570846069	728.6034954700001	1	1063809.0842719295	22.381591402579524	22.381591402579524	1063809.0842719295	205397.28256258764	-0.0011383853932329657	-1.5624198117036057	0	1063809.0842719295	5
7351	86548	1080	TG(19:0COOH_10:0_10:0)+NH4	TG(39:0COOH)+NH4	TG(19:0COOH_10:0_10:0)	C	0.01936946030928185	1	TG	carboxylic	M+NH4	C42 H82 N1 O8			728.6023570846069	728.6034954700001	1	1168643.0938198115	23.118067	23.1202706331955	1168643.0938198115	211968.23672191883	-0.0011383853932329657	-1.5624198117036057	0	1168643.0938198115	1
8163	86773	1289	TG(9:0_10:0_20:0COOH)+NH4	TG(39:0COOH)+NH4	TG(9:0_10:0_20:0COOH)	C	0.7248671982628683	1	TG	carboxylic	M+NH4	C42 H82 N1 O8			728.602495824543	728.6034954700001	1	1586620.562677703	24.385565	24.427350442664707	1586620.562677703	270017.18167377205	-9.996454571137292E-4	-1.3720009727447096	0	1586620.562677703	5
7353	86885	1082	PG(31:1)+Na	PG(31:1)+Na	PG(31:1)	C	2.6262021926882393	1	PG	diacyl	M+Na	C37 H71 Na1 O10 P1			729.4664836369922	729.46770947	1	1855899.2025151209	23.008309655990985	23.008309655990985	1855899.2025151209	545858.9170725005	-0.0012258330078793733	-1.680447359341266	13	1855899.2025151209	12
9969	87790	1658	PE(17:1_18:1)+H	PE(35:2)+H	PE(17:1_18:1)	A	1.752069170353884	1	PE	diacyl	M+H	C40 H77 N1 O8 P1			730.5370969898081	730.53813347	1	4002243.9469052376	30.63996932018479	30.63996932018479	4002243.9469052376	4670911.9102848405	-0.0010364801919422462	-1.4187889258713424	2	0.4346198903506709	18
1021	88	63	DG(5:0_5:0)+Na	DG(10:0)+Na	DG(5:0_5:0)	C	0.20061365827294605	1	DG	diacyl	M+Na	C13 H24 Na1 O5			283.15130055485895	283.15159647	1	260539.21856001765	2.4217311	2.4065852824803593	260539.21856001765	33289.83133773983	-2.9591514106641625E-4	-1.0450746932057189	0	0.43626026728486744	14
9970	88034	1658	PE(17:1_18:1)+H	PE(35:2)+H	PE(17:1_18:1)	A	1.7296448108986855	1	PE	diacyl	M+H	C40 H77 N1 O8 P1			730.5370969898081	730.53813347	1	2829179.143845316	31.450903	31.402130073916133	2829179.143845316	228226.14190794068	-0.0010364801919422462	-1.4187889258713424	2	0.307232029229819	18
10550	88278	1744	PE(17:1_18:1)+H	PE(35:2)+H	PE(17:1_18:1)	A	1.6920163332420561	1	PE	diacyl	M+H	C40 H77 N1 O8 P1			730.5370969898081	730.53813347	1	2718607.8745683585	31.611769	31.638244464968153	2718607.8745683585	156157.68749462217	-0.0010364801919422462	-1.4187889258713424	2	0.29541129267451827	18
10548	88522	1744	PE(17:1_18:1)+H	PE(35:2)+H	PE(17:1_18:1)	A	1.6839768807006554	1	PE	diacyl	M+H	C40 H77 N1 O8 P1			730.5370969898081	730.53813347	1	3079450.6328457748	31.77268	31.795952140127387	3079450.6328457748	225620.68441034	-0.0010364801919422462	-1.4187889258713424	2	0.33462144382288683	18
10546	88766	1744	PE(17:1_18:1)+H	PE(35:2)+H	PE(17:1_18:1)	A	1.7811421072050322	1	PE	diacyl	M+H	C40 H77 N1 O8 P1			730.5370969898081	730.53813347	1	5338477.456219587	32.21714702866242	32.21714702866242	5338477.456219587	1473517.4740226883	-0.0010364801919422462	-1.4187889258713424	2	0.5800934150924559	18
10545	89010	1744	PE(17:1_18:1)+H	PE(35:2)+H	PE(17:1_18:1)	A	1.8478328671774247	1	PE	diacyl	M+H	C40 H77 N1 O8 P1			730.5370969898081	730.53813347	1	9228526.126261864	32.665267617834395	32.665267617834395	9228526.126261864	3844289.3978073024	-0.0010364801919422462	-1.4187889258713424	2	1.0027966364485097	18
8190	89386	1306	TG(9:0_9:0_21:0COOH)+Na	TG(39:0COOH)+Na	TG(9:0_9:0_21:0COOH)	B	0.09311111760686946	1	TG	carboxylic	M+Na	C42 H78 Na1 O8			733.5576044988021	733.5588914700002	1	4071822.7455597576	24.427350442664707	24.427350442664707	4071822.7455597576	648825.1269897104	-0.001286971198055653	-1.7544197891525366	0	4071822.7455597576	19
8826	89573	1461	PE(34:0CHO)+H	PE(34:0CHO)+H	PE(34:0CHO)	C	0.2616193037832235	1	PE	aldehyde	M+H	C39 H77 N1 O9 P1			734.5319203613697	734.53304847	1	1375329.308181455	26.155387	26.230835636666665	1375329.308181455	573091.4879159692	-0.001128108630382485	-1.5358162444712316	0	1375329.308181455	9
9318	89824	1552	PE(16:0_18:0CHO)+H	PE(34:0CHO)+H	PE(16:0_18:0CHO)	A	1.826468076091656	1	PE	aldehyde	M+H	C39 H77 N1 O9 P1			734.5319203613697	734.53304847	1	1676740.0218747142	27.702099984298332	27.702099984298332	1676740.0218747142	893364.6201374083	-0.001128108630382485	-1.5358162444712316	0	1.0003927974951448	9
1019	92	63	DG(5:0_5:0)+Na	DG(10:0)+Na	DG(5:0_5:0)	C	0.18964412104459266	1	DG	diacyl	M+Na	C13 H24 Na1 O5			283.15130055485895	283.15159647	1	250691.48323722318	3.0478934	3.0667935885251585	250691.48323722318	57050.78157647707	-2.9591514106641625E-4	-1.0450746932057189	0	0.41977071278394584	14
8007	92580	1201	LBPA(16:0_17:1)+H	LBPA(33:1)+H	LBPA(16:0_17:1)	A	1.089662702544719	1	LBPA	Monoacylglycerophosphomonoradylglycerols	M+H	C39 H76 O10 P1			735.5158115711652	735.51706447	1	1352664.0913297387	25.004279	25.056487160997733	1352664.0913297387	552810.4389751324	-0.0012528988348776693	-1.7034246532416748	0	1352664.0913297387	14
7360	92663	1087	PG(16:1_16:1)+NH4	PG(32:2)+NH4	PG(16:1_16:1)	A	1.803321321979091	1	PG	diacyl	M+NH4	C38 H75 N1 O10 P1			736.5115199243593	736.51231347	1	609200.6274834565	21.603839768283727	21.603839768283727	609200.6274834565	167074.64827701647	-7.935456407039965E-4	-1.0774362290824413	1	609200.6274834565	11
7359	93314	1087	PG(16:1_16:1)+NH4	PG(32:2)+NH4	PG(16:1_16:1)	A	1.7186772402893375	1	PG	diacyl	M+NH4	C38 H75 N1 O10 P1			736.5115199243593	736.51231347	1	366269.95752428146	21.64337333349586	21.64337333349586	366269.95752428146	100450.36325815154	-7.935456407039965E-4	-1.0774362290824413	1	366269.95752428146	11
7363	93910	1090	PG(16:3_16:1)+Na	PG(32:4)+Na	PG(16:3_16:1)	C	0.10131326228424756	1	PG	diacyl	M+Na	C38 H67 Na1 O10 P1			737.4336108867737	737.4364094700001	1	496076.39163198427	21.877754	21.881741651205093	496076.39163198427	146533.9184469574	-0.0027985832263084376	-3.7950135207468643	8	1.0006032138495053	4
9339	93962	1560	PE(34:2)+Na	PE(34:2)+Na	PE(34:2)	C	1.6069681489798189	1	PE	diacyl	M+Na	C39 H74 N1 Na1 O8 P1			738.5031052827943	738.5044284700001	1	9704864.99196122	27.615375516624905	27.615375516624905	9704864.99196122	3535576.652133245	-0.0013231872057986038	-1.7917106140215	16	9704864.99196122	9
9338	94012	1560	PE(34:2)+Na	PE(34:2)+Na	PE(34:2)	C	1.606232080074194	1	PE	diacyl	M+Na	C39 H74 N1 Na1 O8 P1			738.5031052827943	738.5044284700001	1	1.1666429293730669E7	27.982197583752743	27.982197583752743	1.1666429293730669E7	4250193.594536745	-0.0013231872057986038	-1.7917106140215	16	1.1666429293730669E7	9
8029	94056	1213	PG(16:0_16:1)+NH4	PG(32:1)+NH4	PG(16:0_16:1)	A	0.7509988179313918	1	PG	diacyl	M+NH4	C38 H77 N1 O10 P1			738.5258341853013	738.52796347	1	6239785.917562147	24.003826513625462	24.003826513625462	6239785.917562147	1513779.1948412235	-0.0021292846987535086	-2.883144880875647	3	6239785.917562147	6
8030	94112	1213	PG(16:0_16:1)+NH4	PG(32:1)+NH4	PG(16:0_16:1)	A	0.8025384880265141	1	PG	diacyl	M+NH4	C38 H77 N1 O10 P1			738.5258341853013	738.52796347	1	7121387.373458242	24.055766086023105	24.055766086023105	7121387.373458242	1727656.7155941545	-0.0021292846987535086	-2.883144880875647	3	7121387.373458242	6
5019	9427	776	PEt(O-5:0_12:1)+H	PEt(O-17:1)+H	PEt(O-5:0_12:1)	C	0.005702717013628274	1	PEt	alkyl-acyl	M+H	C22 H44 O7 P1			451.2814425302704	451.28191947	1	346388.294361354	14.838168	14.824908312621002	346388.294361354	70954.16331580142	-4.769397295945055E-4	-1.0568541067154984	0	346388.294361354	2
3805	9468	544	LPE(16:1)+H	LPE(16:1)+H	LPE(16:1)	A	1.1396447539429924	1	LPE	monoacyl	M+H	C21 H43 N1 O7 P1			452.2764558477172	452.27716847000005	1	5424903.327125493	11.347065801052683	11.347065801052683	5424903.327125493	1194708.327717539	-7.126222828333084E-4	-1.575629875290337	2	5424903.327125493	6
4402	9507	675	LPE(16:1)+H	LPE(16:1)+H	LPE(16:1)	A	0.9362886283648301	1	LPE	monoacyl	M+H	C21 H43 N1 O7 P1			452.2764558477172	452.27716847000005	1	1.4347010283850415E7	11.720578193691994	11.720578193691994	1.4347010283850415E7	3000008.0683439267	-7.126222828333084E-4	-1.575629875290337	2	1.4347010283850415E7	6
7378	95103	1098	PG(32:2)+Na	PG(32:2)+Na	PG(32:2)	C	1.6753947938456928	1	PG	diacyl	M+Na	C38 H71 Na1 O10 P1			741.4669326444861	741.46770947	1	157226.86598282753	21.64337333349586	21.64337333349586	157226.86598282753	45262.54542311815	-7.768255139808389E-4	-1.047685461379304	11	157226.86598282753	4
5021	9564	778	LPE(16:0)+H	LPE(16:0)+H	LPE(16:0)	A	0.9690310964379039	1	LPE	monoacyl	M+H	C21 H45 N1 O7 P1			454.2924105961167	454.29281847000004	1	1268075.7116671354	13.71087172721417	13.71087172721417	1268075.7116671354	352968.2573975006	-4.078738833186435E-4	-0.8978204678886351	2	1.0001786096845602	4
8035	95761	1216	PG(32:1)+Na	PG(32:1)+Na	PG(32:1)	C	1.5993537504017494	1	PG	diacyl	M+Na	C38 H73 Na1 O10 P1			743.4814169885565	743.4833594700001	1	8632043.06112712	24.003826513625462	24.003826513625462	8632043.06112712	2276661.46575636	-0.0019424814436206361	-2.6126744946585125	15	8632043.06112712	12
8034	95822	1216	PG(32:1)+Na	PG(32:1)+Na	PG(32:1)	C	1.9719275765076614	1	PG	diacyl	M+Na	C38 H73 Na1 O10 P1			743.4814169885565	743.4833594700001	1	4487168.751785409	24.055766086023105	24.055766086023105	4487168.751785409	1183470.021545744	-0.0019424814436206361	-2.6126744946585125	15	4487168.751785409	12
8036	95883	1216	PG(32:1)+Na	PG(32:1)+Na	PG(32:1)	C	1.9427200261440747	1	PG	diacyl	M+Na	C38 H73 Na1 O10 P1			743.4814169885565	743.4833594700001	1	334420.55857703835	24.128215063409453	24.128215063409453	334420.55857703835	88201.8768532008	-0.0019424814436206361	-2.6126744946585125	15	334420.55857703835	12
1811	96	188	DG(5:0_5:0)+Na	DG(10:0)+Na	DG(5:0_5:0)	C	0.29279157722940485	1	DG	diacyl	M+Na	C13 H24 Na1 O5			283.15130055485895	283.15159647	1	603466.0118814609	4.689330999999999	4.712815946153846	603466.0118814609	138474.882028435	-2.9591514106641625E-4	-1.0450746932057189	0	1.0001889393909793	14
5022	9607	779	LPE(16:0)+H	LPE(16:0)+H	LPE(16:0)	A	0.9332099759736455	1	LPE	monoacyl	M+H	C21 H45 N1 O7 P1			454.2924105961167	454.29281847000004	1	7842384.506439129	14.404848379239708	14.404848379239708	7842384.506439129	2343256.996637855	-4.078738833186435E-4	-0.8978204678886351	2	7842384.506439129	4
8829	96279	1464	Co(Q8)+NH4	Co(Q8)+NH4	Co(Q8)	A	0.9549481702085193	1	Co	Coenzyme Q	M+NH4	C49 H78 N1 O4			744.590568203597	744.59253547	1	2.786490653281268E8	27.468163	27.49111794622084	2.786490653281268E8	3.690721338436031E7	-0.0019672664030849774	-2.6420691319300214	0	2.786490653281268E8	1
8830	96280	1465	PG(32:0)+Na	PG(32:0)+Na	PG(32:0)	C	2.3111275776541156	1	PG	diacyl	M+Na	C38 H75 Na1 O10 P1			745.4978889079279	745.49900947	1	1425726.6725613514	26.298234	26.344057700695338	1425726.6725613514	522465.6247844027	-0.0011205620721739251	-1.5031022623006374	9	1425726.6725613514	7
7759	98825	1139	LBPA(16:1_18:1)+H	LBPA(34:2)+H	LBPA(16:1_18:1)	A	1.49313420229783	1	LBPA	Monoacylglycerophosphomonoradylglycerols	M+H	C40 H76 O10 P1			747.5158662046317	747.51706447	1	1171534.3995082376	23.477381877153448	23.477381877153448	1171534.3995082376	285638.6235307801	-0.0011982653683162425	-1.602992822479813	0	1171534.3995082376	4
3817	9904	549	TG(18:1_2:0_2:0)+NH4	TG(22:1)+NH4	TG(18:1_2:0_2:0)	C	0.08284938416710502	1	TG	triacyl	M+NH4	C25 H48 N1 O6			458.3469688705278	458.34761547000005	1	2132063.629734467	11.4545039312297	11.4545039312297	2132063.629734467	513425.0799201974	-6.465994722475443E-4	-1.4107168371848093	0	2132063.629734467	2
487	9991	31	TG(14:1_6:0COOH)+NH4	TG(20:1COOH)+NH4	TG(14:1_6:0COOH)	C	0.48366476220865623	1	TG	carboxylic	M+NH4	C23 H42 N1 O8			460.28987816901935	460.29049547	1	702018.0175043506	0.093445867	0.042042352254930256	702018.0175043506	77934.46227849272	-6.173009806502705E-4	-1.3411101273790382	0	0.9387006266313683	118

## Sheet: CFT073 2 PESI
Column1	Column2	Column3	Column4	Column5	Column6	Column7	Column8	Column9	Column10	Column11	Column12	Column13	Column14	Column15	Column16	Column17	Column18	Column19	Column20	Column21	Column22	Column23	Column24	Column25	Column26	Column27	Column28
# version: Lipid Search 5.1.6
# date: 2024/05/06
# data: 042624LC-02.raw
# filter: Rank = 1 and Grade <> "D"
PeakId	AnntID	ChromeClusterId	LipidID	LipidGroupKey	LipidMolec	Grade	IDScore	Rank	ClassKey	SubClassKey	Adduct	IonFormula	BaseModification	SubModification	ObsMz	CalcMz	Charge	Intensity	MS2RT	TopRT	TopHeight	Area	DeltaDa	DeltaPPM	PublicLink	S/N	VCR
10895	1	1680	PFAA(8:0)+H	PFAA(8:0)+H	PFAA(8:0)	A	0.020224633153891194	1	PFAA	Primary amides	M+H	C8 H18 N1 O1			144.1382054055775	144.13829047	1	255639.3234435651	33.360935000000005	33.273187809817884	255639.3234435651	37201.42063060202	-8.506442247835366E-5	-0.5901561513087646	0	255639.3234435651	8
10009	10	1564	PFAA(16:0)+H	PFAA(16:0)+H	PFAA(16:0)	A	0.07937776563575145	1	PFAA	Primary amides	M+H	C16 H34 N1 O1			256.26320012388754	256.26349047	1	700269.2567619932	31.898474	31.901199638851505	700269.2567619932	78249.35689652275	-2.9034611247880093E-4	-1.1329959272155268	0	0.9029523336792715	8
3097	1002	391	PG(P-4:0_6:0)+NH4	PG(P-10:0)+NH4	PG(P-4:0_6:0)	C	0.09187167905606991	1	PG	alkenyl-acyl	M+NH4	C16 H35 N1 O9 P1			416.20602986560937	416.20439847000006	1	1661246.5774467716	8.082995378843496	8.082995378843496	1661246.5774467716	322032.88190924696	0.0016313956093085835	3.919692980748216	0	1661246.5774467716	12
2573	10043	319	TG(14:1_6:0COOH)+NH4	TG(20:1COOH)+NH4	TG(14:1_6:0COOH)	B	0.4040860131645747	1	TG	carboxylic	M+NH4	C23 H42 N1 O8			460.2901666221198	460.29049547	1	516989.04326636996	6.443456640963856	6.443456640963856	516989.04326636996	133395.67068025185	-3.2884788021192435E-4	-0.7144346701908116	0	0.9047345101662948	116
8543	100735	1327	PE(16:2_18:1)+Na	PE(34:3)+Na	PE(16:2_18:1)	B	0.29358971084372215	1	PE	diacyl	M+Na	C39 H72 N1 Na1 O8 P1			736.486027028287	736.48877847	1	1237083.4130509982	26.08268	26.115467054956895	1237083.4130509982	861707.831928822	-0.0027514417130305446	-3.735888100698226	0	1.00014252815683	2
7297	100819	1048	PG(16:1_16:1)+NH4	PG(32:2)+NH4	PG(16:1_16:1)	A	1.8287393563541587	1	PG	diacyl	M+NH4	C38 H75 N1 O10 P1			736.5111992640296	736.51231347	1	1009301.233281332	21.610068	21.642866072811863	1009301.233281332	277228.64248636813	-0.001114205970338844	-1.5128126443212666	1	1009301.233281332	8
2574	10115	319	TG(14:1_6:0COOH)+NH4	TG(20:1COOH)+NH4	TG(14:1_6:0COOH)	B	0.24241151729427204	1	TG	carboxylic	M+NH4	C23 H42 N1 O8			460.2901666221198	460.29049547	1	502834.31924079795	6.6905698	6.63897306746988	502834.31924079795	106383.78486456556	-3.2884788021192435E-4	-0.7144346701908116	0	0.8799636422444058	116
9042	101419	1443	PE(34:2)+Na	PE(34:2)+Na	PE(34:2)	C	1.6315544754829208	1	PE	diacyl	M+Na	C39 H74 N1 Na1 O8 P1			738.502864502773	738.5044284700001	1	5690618.0136246085	27.572994062742104	27.572994062742104	5690618.0136246085	6532867.478331846	-0.0015639672270708616	-2.117747714340538	16	5690618.0136246085	5
9041	101469	1443	PE(34:2)+Na	PE(34:2)+Na	PE(34:2)	C	1.6269086540615634	1	PE	diacyl	M+Na	C39 H74 N1 Na1 O8 P1			738.502864502773	738.5044284700001	1	1798548.6061034082	27.912123241835026	27.912123241835026	1798548.6061034082	2064745.8094851347	-0.0015639672270708616	-2.117747714340538	16	1798548.6061034082	5
7864	101513	1137	PG(16:0_16:1)+NH4	PG(32:1)+NH4	PG(16:0_16:1)	A	0.789067491899879	1	PG	diacyl	M+NH4	C38 H77 N1 O10 P1			738.5265533444003	738.52796347	1	9960112.431968445	24.049899072633174	24.049899072633174	9960112.431968445	2571090.155485465	-0.0014101255997047701	-1.9093719156299414	3	9960112.431968445	5
2575	10187	319	TG(14:1_6:0COOH)+NH4	TG(20:1COOH)+NH4	TG(14:1_6:0COOH)	B	0.4137636799531794	1	TG	carboxylic	M+NH4	C23 H42 N1 O8			460.2901666221198	460.29049547	1	499763.1393909635	6.8519251	6.840239977108434	499763.1393909635	95298.17089662382	-3.2884788021192435E-4	-0.7144346701908116	0	0.8745890556196736	116
7312	102431	1060	PE(34:1)+Na	PE(34:1)+Na	PE(34:1)	C	2.7626161539559764	1	PE	diacyl	M+Na	C39 H76 N1 Na1 O8 P1			740.5188886299343	740.52007847	1	1.2685260650251767E7	21.814509036180905	21.814509036180905	1.2685260650251767E7	2.110605924848996E7	-0.0011898400657628372	-1.6067615436765372	18	1.0000218786368085	29
2577	10259	319	TG(14:1_6:0COOH)+NH4	TG(20:1COOH)+NH4	TG(14:1_6:0COOH)	B	0.429713396579455	1	TG	carboxylic	M+NH4	C23 H42 N1 O8			460.2901666221198	460.29049547	1	547869.2372980064	7.221688691566266	7.221688691566266	547869.2372980064	392848.95888679667	-3.2884788021192435E-4	-0.7144346701908116	0	0.9587750697969908	116
7313	102634	1060	PE(34:1)+Na	PE(34:1)+Na	PE(34:1)	C	2.8298501745568245	1	PE	diacyl	M+Na	C39 H76 N1 Na1 O8 P1			740.5188886299343	740.52007847	1	4246420.929519136	23.219836	23.33790204522613	4246420.929519136	1052441.9316801934	-0.0011898400657628372	-1.6067615436765372	18	0.3347596831079784	29
7886	102877	1147	PG(32:1)+Na	PG(32:1)+Na	PG(32:1)	C	2.245666520220291	1	PG	diacyl	M+Na	C38 H73 Na1 O10 P1			743.4822195305215	743.4833594700001	1	9640292.530177975	24.049899072633174	24.049899072633174	9640292.530177975	2696414.877247781	-0.0011399394785485129	-1.5332402843996897	15	9640292.530177975	7
3169	10331	416	TG(14:1_6:0COOH)+NH4	TG(20:1COOH)+NH4	TG(14:1_6:0COOH)	B	0.5063226506772974	1	TG	carboxylic	M+NH4	C23 H42 N1 O8			460.2901754812713	460.29049547	1	499059.10233059595	7.801515537442472	7.801515537442472	499059.10233059595	153998.29166177954	-3.199887286768899E-4	-0.6951878226787526	0	0.8599488219719424	116
5092	103893	792	PE(18:1_18:1)+H	PE(36:2)+H	PE(18:1_18:1)	A	1.6871991818605503	1	PE	diacyl	M+H	C41 H79 N1 O8 P1			744.5529110211368	744.55378347	1	4192236.252371621	14.921383131400967	14.921383131400967	4192236.252371621	1.3602001750084314E7	-8.724488632196881E-4	-1.1717732685486384	3	1.0000006384513627	29
3101	1039	394	TG(2:0_2:0_16:5CHO)+H	TG(20:5CHO)+H	TG(2:0_2:0_16:5CHO)	C	0.27769076356727906	1	TG	aldehyde	M+H	C23 H31 O7			419.2058203894103	419.20643147	1	6025760.476767137	8.845266005305835	8.845266005305835	6025760.476767137	1141072.9955715416	-6.110805896923921E-4	-1.4577061424225144	0	6025760.476767137	1
3167	10403	416	TG(14:1_6:0COOH)+NH4	TG(20:1COOH)+NH4	TG(14:1_6:0COOH)	B	0.4964002279884766	1	TG	carboxylic	M+NH4	C23 H42 N1 O8			460.2901754812713	460.29049547	1	534016.1024784759	8.29030999059829	8.29030999059829	534016.1024784759	311508.86898460623	-3.199887286768899E-4	-0.6951878226787526	0	0.9201846356390152	116
3109	1042	396	TG(2:0_2:0_14:2CHO)+Na	TG(18:2CHO)+Na	TG(2:0_2:0_14:2CHO)	C	0.30342948787534185	1	TG	aldehyde	M+Na	C21 H32 Na1 O7			419.2058203894103	419.20402647000003	1	1540330.7905877365	9.250503512906912	9.250503512906912	1540330.7905877365	235992.67110087574	0.001793919410260969	4.279341202946005	0	1540330.7905877365	5
9009	104458	1418	Co(Q8)+NH4	Co(Q8)+NH4	Co(Q8)	A	0.9769419968636847	1	Co	Coenzyme Q	M+NH4	C49 H78 N1 O4			744.5909004328198	744.59253547	1	2.3476446058331782E8	27.49403683767186	27.49403683767186	2.3476446058331782E8	3.0711181135289446E7	-0.0016350371802218433	-2.195880159722036	0	2.3476446058331782E8	1
9575	104527	1536	PE(18:0_18:1)+H	PE(36:1)+H	PE(18:0_18:1)	A	1.8099958942673746	1	PE	diacyl	M+H	C41 H81 N1 O8 P1			746.5684781046671	746.56943347	1	2536291.6100854734	28.759665142918887	28.759665142918887	2536291.6100854734	1853794.409902112	-9.553653329703593E-4	-1.2796728451511186	5	2536291.6100854734	66
3166	10475	416	TG(14:1_6:0COOH)+NH4	TG(20:1COOH)+NH4	TG(14:1_6:0COOH)	B	0.4477149688198111	1	TG	carboxylic	M+NH4	C23 H42 N1 O8			460.2901754812713	460.29049547	1	573491.8364137334	8.95353697409599	8.95353697409599	573491.8364137334	383943.90970984387	-3.199887286768899E-4	-0.6951878226787526	0	0.9882068613344694	116
9576	105051	1536	PE(18:0_18:1)+H	PE(36:1)+H	PE(18:0_18:1)	A	1.7590593492632318	1	PE	diacyl	M+H	C41 H81 N1 O8 P1			746.5684781046671	746.56943347	1	3636480.3517266917	29.440609217886436	29.440609217886436	3636480.3517266917	2657930.5474746353	-9.553653329703593E-4	-1.2796728451511186	5	3636480.3517266917	66
3168	10547	416	TG(14:1_6:0COOH)+NH4	TG(20:1COOH)+NH4	TG(14:1_6:0COOH)	B	0.4516899955840997	1	TG	carboxylic	M+NH4	C23 H42 N1 O8			460.2901754812713	460.29049547	1	519158.31478706194	9.553508204832347	9.553508204832347	519158.31478706194	247615.4222789864	-3.199887286768899E-4	-0.6951878226787526	0	0.8945825837724676	116
10261	105575	1601	PE(18:0_18:1)+H	PE(36:1)+H	PE(18:0_18:1)	A	1.403124253834898	1	PE	diacyl	M+H	C41 H81 N1 O8 P1			746.5684781046671	746.56943347	1	871399.5303856152	30.724857	30.70340332910518	871399.5303856152	81572.35395168488	-9.553653329703593E-4	-1.2796728451511186	5	871399.5303856152	66
3753	10619	513	TG(14:1_6:0COOH)+NH4	TG(20:1COOH)+NH4	TG(14:1_6:0COOH)	B	0.4885373785702972	1	TG	carboxylic	M+NH4	C23 H42 N1 O8			460.2900437292469	460.29049547	1	505123.6620839159	9.926020099999999	9.946474233038348	505123.6620839159	96000.99043053327	-4.517407530784112E-4	-0.981424164052193	0	0.8627530343067473	116
3752	10691	513	TG(14:1_6:0COOH)+NH4	TG(20:1COOH)+NH4	TG(14:1_6:0COOH)	B	0.45140661533699167	1	TG	carboxylic	M+NH4	C23 H42 N1 O8			460.2900437292469	460.29049547	1	519870.8063015923	10.120406	10.172170678793838	519870.8063015923	114550.82078532022	-4.517407530784112E-4	-0.981424164052193	0	0.8879412097501022	116
4325	107	634	SPH(d20:0)+H	SPH(d20:0)+H	SPH(d20:0)	C	0.03434998873577906	1	SPH	Sphinganine	M+H	C20 H44 N1 O2			330.33612791648125	330.33665547	1	1661192.4668157466	12.861173375145631	12.861173375145631	1661192.4668157466	2481801.941544173	-5.275535187365676E-4	-1.5970151480018209	0	1.000033703143358	24
7908	107351	1162	LBPA(16:1_18:1)+H	LBPA(34:2)+H	LBPA(16:1_18:1)	A	1.6060012830274784	1	LBPA	Monoacylglycerophosphomonoradylglycerols	M+H	C40 H76 O10 P1			747.5164065221084	747.51706447	1	1738012.2171618699	23.475533929695697	23.475533929695697	1738012.2171618699	433441.07614137704	-6.579478916819426E-4	-0.8801771091940045	0	1738012.2171618699	2
3695	1076	498	TG(2:0_6:0_10:2CHO)+Na	TG(18:2CHO)+Na	TG(2:0_6:0_10:2CHO)	C	0.38222663783313515	1	TG	aldehyde	M+Na	C21 H32 Na1 O7			419.2058203894103	419.20402647000003	1	596873.6840888927	9.764763799999999	9.78772164831203	596873.6840888927	82361.39479357262	0.001793919410260969	4.279341202946005	0	596873.6840888927	5
4399	10763	654	TG(14:1_6:0COOH)+NH4	TG(20:1COOH)+NH4	TG(14:1_6:0COOH)	B	0.4673037057429239	1	TG	carboxylic	M+NH4	C23 H42 N1 O8			460.2900437292469	460.29049547	1	549313.4840917249	11.801794	11.857707327055017	549313.4840917249	91898.30220420798	-4.517407530784112E-4	-0.981424164052193	0	0.8808678654213287	116
4401	10835	654	TG(14:1_6:0COOH)+NH4	TG(20:1COOH)+NH4	TG(14:1_6:0COOH)	B	0.46585637824593096	1	TG	carboxylic	M+NH4	C23 H42 N1 O8			460.2900437292469	460.29049547	1	533061.5387902563	11.961903999999999	12.029403038705503	533061.5387902563	74275.1137696394	-4.517407530784112E-4	-0.981424164052193	0	0.8548065784126552	116
5010	10907	753	TG(14:1_6:0COOH)+NH4	TG(20:1COOH)+NH4	TG(14:1_6:0COOH)	B	0.4324584958110608	1	TG	carboxylic	M+NH4	C23 H42 N1 O8			460.2898704012393	460.29049547	1	570301.8378262325	14.474722	14.494155181642512	570301.8378262325	83308.63789349512	-6.250687607121108E-4	-1.357985928381676	0	0.9157674964364064	116
5012	10979	753	TG(14:1_6:0COOH)+NH4	TG(20:1COOH)+NH4	TG(14:1_6:0COOH)	B	0.468003585845097	1	TG	carboxylic	M+NH4	C23 H42 N1 O8			460.2898704012393	460.29049547	1	570306.7929143627	14.715043	14.684881944927536	570306.7929143627	118901.43862147065	-6.250687607121108E-4	-1.357985928381676	0	0.9157754531153975	116
8544	109899	1328	LBPA(16:0_18:1)+H	LBPA(34:1)+H	LBPA(16:0_18:1)	A	1.4960402170605112	1	LBPA	Monoacylglycerophosphomonoradylglycerols	M+H	C40 H78 O10 P1			749.5315406596458	749.5327144700001	1	2508633.2124224813	25.54316899183129	25.54316899183129	2508633.2124224813	772000.8973736173	-0.001173810354316629	-1.56605505353887	0	2508633.2124224813	9
3697	1103	500	TG(13:2CHO_2:0_3:0)+Na	TG(18:2CHO)+Na	TG(13:2CHO_2:0_3:0)	C	0.6777721808969446	1	TG	aldehyde	M+Na	C21 H32 Na1 O7			419.2058203894103	419.20402647000003	1	1893676.282227627	10.103264	10.138977653925297	1893676.282227627	185251.70279971082	0.001793919410260969	4.279341202946005	0	1893676.282227627	5
5008	11051	753	TG(14:1_6:0COOH)+NH4	TG(20:1COOH)+NH4	TG(14:1_6:0COOH)	B	0.45058164235112014	1	TG	carboxylic	M+NH4	C23 H42 N1 O8			460.2898704012393	460.29049547	1	579175.7022089806	14.875031	14.888959581642514	579175.7022089806	151055.206237789	-6.250687607121108E-4	-1.357985928381676	0	0.9300167869533018	116
5011	11123	753	TG(14:1_6:0COOH)+NH4	TG(20:1COOH)+NH4	TG(14:1_6:0COOH)	B	0.4721999449605913	1	TG	carboxylic	M+NH4	C23 H42 N1 O8			460.2898704012393	460.29049547	1	578117.17027166	15.239896826086957	15.239896826086957	578117.17027166	217905.19438774616	-6.250687607121108E-4	-1.357985928381676	0	0.9283170394199028	116
7322	111671	1065	PG(18:4_15:0)+Na	PG(33:4)+Na	PG(18:4_15:0)	C	0.05610932442595626	1	PG	diacyl	M+Na	C39 H69 Na1 O10 P1			751.4487797243569	751.4520594700001	1	780167.4777663548	22.958685	22.999397291657832	780167.4777663548	213295.2612606211	-0.003279745643226306	-4.364540901595095	8	780167.4777663548	4
7932	111720	1170	PG(16:0_17:1)+NH4	PG(33:1)+NH4	PG(16:0_17:1)	A	0.8455367160442451	1	PG	diacyl	M+NH4	C39 H79 N1 O10 P1			752.5421918453329	752.54361347	1	1568668.8866461127	24.998629	25.04402377544596	1568668.8866461127	687189.6124998268	-0.0014216246670457622	-1.8890913501575504	3	1.0001097454827799	5
7935	111783	1173	PE(35:1)+Na	PE(35:1)+Na	PE(35:1)	C	1.5715645596505257	1	PE	diacyl	M+Na	C40 H78 N1 Na1 O8 P1			754.5342479065048	754.5357284700001	1	1584663.1537317522	25.151270944386148	25.151270944386148	1584663.1537317522	1078345.5204220705	-0.0014805634953063418	-1.9622164506032647	19	1.0000035741939093	29
5626	11195	853	TG(14:1_6:0COOH)+NH4	TG(20:1COOH)+NH4	TG(14:1_6:0COOH)	B	0.4599559828193369	1	TG	carboxylic	M+NH4	C23 H42 N1 O8			460.2899904101943	460.29049547	1	587363.8532866598	15.686471360064413	15.686471360064413	587363.8532866598	212441.06340732455	-5.050598056755007E-4	-1.0972618569469725	0	0.9107026650868228	116
7264	111957	1023	PE(O-39:10)+H	PE(O-39:10)+H	PE(O-39:10)	C	0.09576646611351507	1	PE	alkyl-acyl	M+H	C44 H71 N1 O7 P1			756.4930600451346	756.49626847	1	976458.8784781989	21.68453322110553	21.68453322110553	976458.8784781989	1360550.4753959698	-0.0032084248654200564	-4.241161090595913	0	1.0001155135637747	1
7268	112198	1026	TG(17:0COOH_12:0_12:0)+NH4	TG(41:0COOH)+NH4	TG(17:0COOH_12:0_12:0)	C	0.031027066005706257	1	TG	carboxylic	M+NH4	C44 H86 N1 O8			756.633811288252	756.6347954700001	1	1717172.7227003386	23.069337	23.123779556631202	1717172.7227003386	295309.0086206675	-9.841817480946702E-4	-1.3007345690352394	0	1717172.7227003386	4
7948	112275	1180	PG(33:1)+Na	PG(33:1)+Na	PG(33:1)	C	2.50358364501779	1	PG	diacyl	M+Na	C39 H75 Na1 O10 P1			757.4980343254315	757.49900947	1	849349.2872794583	24.627119	24.64567714795383	849349.2872794583	228885.23439930295	-9.751445685424187E-4	-1.2873203135815146	15	0.4354193026976375	7
5628	11267	853	TG(14:1_6:0COOH)+NH4	TG(20:1COOH)+NH4	TG(14:1_6:0COOH)	B	0.47952434382876524	1	TG	carboxylic	M+NH4	C23 H42 N1 O8			460.2899904101943	460.29049547	1	578971.0150334217	16.544057157165863	16.544057157165863	578971.0150334217	129583.48804926693	-5.050598056755007E-4	-1.0972618569469725	0	0.8976896406691689	116
7947	113367	1180	PG(33:1)+Na	PG(33:1)+Na	PG(33:1)	C	2.6014959586222344	1	PG	diacyl	M+Na	C39 H75 Na1 O10 P1			757.4980343254315	757.49900947	1	1950718.388314419	24.987201	25.051684287513115	1950718.388314419	511414.0617322376	-9.751445685424187E-4	-1.2873203135815146	15	1.000036678808509	7
5625	11339	853	TG(14:1_6:0COOH)+NH4	TG(20:1COOH)+NH4	TG(14:1_6:0COOH)	B	0.44993346065251283	1	TG	carboxylic	M+NH4	C23 H42 N1 O8			460.2899904101943	460.29049547	1	595960.6454868102	16.888997222222223	16.888997222222223	595960.6454868102	292282.64514798933	-5.050598056755007E-4	-1.0972618569469725	0	0.9240319183666525	116
3110	1139	397	TG(10:2_4:0_5:0)+Na	TG(19:2)+Na	TG(10:2_4:0_5:0)	C	0.06195535627713579	1	TG	triacyl	M+Na	C22 H36 Na1 O6			419.24246101907556	419.24041147	1	404517.13245371444	8.594878	8.606588754404997	404517.13245371444	66130.72054083034	0.002049549075536561	4.888713821131792	0	1.000184570021163	5
5627	11411	853	TG(14:1_6:0COOH)+NH4	TG(20:1COOH)+NH4	TG(14:1_6:0COOH)	B	0.44606903706161155	1	TG	carboxylic	M+NH4	C23 H42 N1 O8			460.2899904101943	460.29049547	1	580787.3128278003	17.310098	17.272052211594204	580787.3128278003	100233.44150998825	-5.050598056755007E-4	-1.0972618569469725	0	0.900505794970589	116
3698	1143	501	TG(5:0_2:0_13:4CHO)+H	TG(20:4CHO)+H	TG(5:0_2:0_13:4CHO)	C	0.13804641485265257	1	TG	aldehyde	M+H	C23 H33 O7			421.22214025895835	421.22208147	1	460992.6623913184	9.7302485	9.745642649950836	460992.6623913184	82137.40271418335	5.8788958369859756E-5	0.13956742630342478	0	1.0013917798108471	1
7955	114567	1182	PG(15:0_18:1)+NH4+D7:(s)	PG(33:1)+NH4+D7:(s)	PG(15:0_18:1)+D7:(s)	A	1.4684452461464623	1	PG	Dlabeled FA	M+NH4	C39 H72 D7 N1 O10 P1		+D7@R2	759.5868486018801	759.58755247	1	752558.1125264532	24.684258	24.683979708289613	752558.1125264532	197498.24093353617	-7.038681198991981E-4	-0.9266444787280812	0	752558.1125264532	1
6183	11483	908	TG(14:1_6:0COOH)+NH4	TG(20:1COOH)+NH4	TG(14:1_6:0COOH)	B	0.34733475604512565	1	TG	carboxylic	M+NH4	C23 H42 N1 O8			460.2899904101943	460.29049547	1	606823.0794963602	17.630312	17.586435269268293	606823.0794963602	205546.31511190324	-5.050598056755007E-4	-1.0972618569469725	0	0.9082996935435308	116
6175	11555	908	TG(14:1_6:0COOH)+NH4	TG(20:1COOH)+NH4	TG(14:1_6:0COOH)	B	0.4553943060978024	1	TG	carboxylic	M+NH4	C23 H42 N1 O8			460.2899904101943	460.29049547	1	645580.766338533	17.85705028	17.85705028	645580.766338533	259081.3750739956	-5.050598056755007E-4	-1.0972618569469725	0	0.966312640431476	116
6185	11627	908	TG(14:1_6:0COOH)+NH4	TG(20:1COOH)+NH4	TG(14:1_6:0COOH)	B	0.45490971356181026	1	TG	carboxylic	M+NH4	C23 H42 N1 O8			460.2899904101943	460.29049547	1	602325.0542259546	18.270953	18.194366173658537	602325.0542259546	107823.64045320265	-5.050598056755007E-4	-1.0972618569469725	0	0.9015669981126792	116
6176	11699	908	TG(14:1_6:0COOH)+NH4	TG(20:1COOH)+NH4	TG(14:1_6:0COOH)	B	0.4392763191721653	1	TG	carboxylic	M+NH4	C23 H42 N1 O8			460.2899904101943	460.29049547	1	582304.4213428738	18.431054	18.371599948292683	582304.4213428738	89990.37732745007	-5.050598056755007E-4	-1.0972618569469725	0	0.8715998868957782	116
6177	11771	908	TG(14:1_6:0COOH)+NH4	TG(20:1COOH)+NH4	TG(14:1_6:0COOH)	B	0.39563288029081006	1	TG	carboxylic	M+NH4	C23 H42 N1 O8			460.2899904101943	460.29049547	1	579387.626709253	18.591389	18.5202476302439	579387.626709253	119021.73783903015	-5.050598056755007E-4	-1.0972618569469725	0	0.8672339954830025	116
7984	117783	1196	PG(16:1_18:1)+NH4	PG(34:2)+NH4	PG(16:1_18:1)	A	2.0347738452150432	1	PG	diacyl	M+NH4	C40 H79 N1 O10 P1			764.5428400704969	764.54361347	1	4485200.439345178	23.5341	23.475533929695697	4485200.439345178	1133992.3806763482	-7.733995030321239E-4	-1.0115825108244356	2	4485200.439345178	8
6181	11843	908	TG(14:1_6:0COOH)+NH4	TG(20:1COOH)+NH4	TG(14:1_6:0COOH)	B	0.46798641071561037	1	TG	carboxylic	M+NH4	C23 H42 N1 O8			460.2899904101943	460.29049547	1	566833.481187137	18.751519	18.687952707317073	566833.481187137	104429.29738210542	-5.050598056755007E-4	-1.0972618569469725	0	0.8484428075474632	116
7985	118641	1197	PG(33:1)+Na+D7:(s)	PG(33:1)+Na+D7:(s)	PG(33:1)+D7:(s)	C	0.31839726522108036	1	PG	Dlabeled FA	M+Na	C39 H68 D7 Na1 O10 P1		+D7@R2	764.5428400704969	764.54294847	1	871680.1182863691	24.667116	24.683979708289613	871680.1182863691	221564.75049093892	-1.0839950311947177E-4	-0.14178330408252987	0	1.0000021766617544	1
6180	11915	908	TG(14:1_6:0COOH)+NH4	TG(20:1COOH)+NH4	TG(14:1_6:0COOH)	B	0.4577059619116159	1	TG	carboxylic	M+NH4	C23 H42 N1 O8			460.2899904101943	460.29049547	1	567540.3751249333	18.911731	18.912829969756096	567540.3751249333	86407.69418003072	-5.050598056755007E-4	-1.0972618569469725	0	0.8495008944409298	116
8558	119721	1332	PG(16:0_18:1)+NH4	PG(34:1)+NH4	PG(16:0_18:1)	A	0.7972226941573632	1	PG	diacyl	M+NH4	C40 H81 N1 O10 P1			766.5576527970451	766.55926347	1	6061155.876915022	25.544147145759	25.544147145759	6061155.876915022	1823558.1846651477	-0.0016106729549392185	-2.101170619337423	4	6061155.876915022	5
3691	1198	494	LPE(14:0)+H	LPE(14:0)+H	LPE(14:0)	A	0.3340960309488733	1	LPE	monoacyl	M+H	C19 H41 N1 O7 P1			426.2609794212238	426.26151847000006	1	1077017.660848255	11.553970999999999	11.596725378672689	1077017.660848255	231610.3714692362	-5.390487762610974E-4	-1.2645947598736185	2	1077017.660848255	4
6184	11987	908	TG(14:1_6:0COOH)+NH4	TG(20:1COOH)+NH4	TG(14:1_6:0COOH)	B	0.4076155882147302	1	TG	carboxylic	M+NH4	C23 H42 N1 O8			460.2899904101943	460.29049547	1	563495.1183907806	19.151933	19.11102687902439	563495.1183907806	60925.669599215275	-5.050598056755007E-4	-1.0972618569469725	0	0.8434459081095179	116
10008	12	1564	PFAA(16:0)+H	PFAA(16:0)+H	PFAA(16:0)	A	0.061808467032124274	1	PFAA	Primary amides	M+H	C16 H34 N1 O1			256.26320012388754	256.26349047	1	709119.9754026516	32.33469100000001	32.33214509645581	709119.9754026516	155034.31668768034	-2.9034611247880093E-4	-1.1329959272155268	0	0.9143647682166303	8
7862	120385	1135	PG(34:2)+Na	PG(34:2)+Na	PG(34:2)	C	2.0048681935328125	1	PG	diacyl	M+Na	C40 H75 Na1 O10 P1			769.4981039846306	769.49900947	1	3595661.825327967	23.480122128003412	23.480122128003412	3595661.825327967	961933.6913481371	-9.054853694578924E-4	-1.1767198045068823	15	3595661.825327967	2
6178	12059	908	TG(14:1_6:0COOH)+NH4	TG(20:1COOH)+NH4	TG(14:1_6:0COOH)	B	0.4608004012672323	1	TG	carboxylic	M+NH4	C23 H42 N1 O8			460.2899904101943	460.29049547	1	572041.2787309728	19.392026	19.448342772682928	572041.2787309728	107320.54371983798	-5.050598056755007E-4	-1.0972618569469725	0	0.8562378981973257	116
6682	12131	940	TG(14:1_6:0COOH)+NH4	TG(20:1COOH)+NH4	TG(14:1_6:0COOH)	B	0.44887963185366714	1	TG	carboxylic	M+NH4	C23 H42 N1 O8			460.29029684799127	460.29049547	1	577076.4645340786	19.649263	19.597652883087026	577076.4645340786	86386.12009440863	-1.9862200872466929E-4	-0.4315139547331042	0	0.788906002044319	116
8559	121329	1333	PG(34:1)+Na	PG(34:1)+Na	PG(34:1)	C	1.988295416542476	1	PG	diacyl	M+Na	C40 H77 Na1 O10 P1			771.5133849917135	771.5146594700001	1	4558681.658331102	25.544147145759	25.544147145759	4558681.658331102	1411016.569139548	-0.0012744782866320747	-1.6519159614959589	18	4558681.658331102	7
6680	12203	940	TG(14:1_6:0COOH)+NH4	TG(20:1COOH)+NH4	TG(14:1_6:0COOH)	B	0.4714914231913236	1	TG	carboxylic	M+NH4	C23 H42 N1 O8			460.29029684799127	460.29049547	1	582018.5780476952	20.041971410509028	20.041971410509028	582018.5780476952	260308.5914975278	-1.9862200872466929E-4	-0.4315139547331042	0	0.7956622349758152	116
6681	12275	940	TG(14:1_6:0COOH)+NH4	TG(20:1COOH)+NH4	TG(14:1_6:0COOH)	B	0.35456824211818594	1	TG	carboxylic	M+NH4	C23 H42 N1 O8			460.29029684799127	460.29049547	1	580295.4390603551	20.35812	20.404291239737272	580295.4390603551	115239.6750993596	-1.9862200872466929E-4	-0.4315139547331042	0	0.7933065771505272	116
6679	12347	940	TG(14:1_6:0COOH)+NH4	TG(20:1COOH)+NH4	TG(14:1_6:0COOH)	B	0.38204990999862226	1	TG	carboxylic	M+NH4	C23 H42 N1 O8			460.29029684799127	460.29049547	1	593840.3043554903	20.51824	20.581637261412148	593840.3043554903	104637.95353879235	-1.9862200872466929E-4	-0.4315139547331042	0	0.8118234049626636	116
9045	124157	1445	TG(P-17:3_30:3)+Na	TG(P-47:6)+Na	TG(P-17:3_30:3)	C	0.2711849949110718	1	TG	alkenyl-acyl	M+Na	C50 H84 Na1 O5			787.621017650763	787.62109647	1	1.430957474480427E7	27.49741605975913	27.49741605975913	1.430957474480427E7	1896454.3438537647	-7.881923704644578E-5	-0.10007246188167643	0	1.430957474480427E7	3
7209	12419	992	TG(14:1_6:0COOH)+NH4	TG(20:1COOH)+NH4	TG(14:1_6:0COOH)	B	0.34345825448344214	1	TG	carboxylic	M+NH4	C23 H42 N1 O8			460.2898687858761	460.29049547	1	728599.2452360237	21.929193578894473	21.929193578894473	728599.2452360237	1264721.5528668251	-6.266841239153109E-4	-1.3614953670819434	0	0.9191649159623452	116
7211	12491	992	TG(14:1_6:0COOH)+NH4	TG(20:1COOH)+NH4	TG(14:1_6:0COOH)	B	0.4340198121590858	1	TG	carboxylic	M+NH4	C23 H42 N1 O8			460.2898687858761	460.29049547	1	621364.4816044881	22.830744	22.764479331658293	621364.4816044881	96541.20068720868	-6.266841239153109E-4	-1.3614953670819434	0	0.7838828207006454	116
7210	12563	992	TG(14:1_6:0COOH)+NH4	TG(20:1COOH)+NH4	TG(14:1_6:0COOH)	B	0.3751673071303077	1	TG	carboxylic	M+NH4	C23 H42 N1 O8			460.2898687858761	460.29049547	1	667488.5534603229	23.192634957788947	23.192634957788947	667488.5534603229	278488.7826243014	-6.266841239153109E-4	-1.3614953670819434	0	0.8420706776170711	116
7765	12635	1085	TG(14:1_6:0COOH)+NH4	TG(20:1COOH)+NH4	TG(14:1_6:0COOH)	B	0.42269912857400677	1	TG	carboxylic	M+NH4	C23 H42 N1 O8			460.29006388403565	460.29049547	1	673890.0885679825	23.442678	23.53298777019937	673890.0885679825	171848.77146499703	-4.315859643497788E-4	-0.9376371102058175	0	0.7765567297847558	116
7762	12707	1085	TG(14:1_6:0COOH)+NH4	TG(20:1COOH)+NH4	TG(14:1_6:0COOH)	C	0.41614617956532235	1	TG	carboxylic	M+NH4	C23 H42 N1 O8			460.29006388403565	460.29049547	1	758919.6675578221	23.762763	24.073053870933894	758919.6675578221	676373.6079836147	-4.315859643497788E-4	-0.9376371102058175	0	0.8745405003067986	116
8001	127523	1206	LBPA(18:4_18:1)+Na	LBPA(36:5)+Na	LBPA(18:4_18:1)	C	0.008895784760343433	1	LBPA	Monoacylglycerophosphomonoradylglycerols	M+Na	C42 H73 Na1 O10 P1			791.4802748860244	791.4833594700001	1	696372.0772506788	23.61077423752316	23.61077423752316	696372.0772506788	154930.94742130223	-0.0030845839756921123	-3.8972162851504395	0	696372.0772506788	4
7999	127634	1205	LBPA(18:1_18:1)+NH4	LBPA(36:2)+NH4	LBPA(18:1_18:1)	A	0.47862838678139247	1	LBPA	Monoacylglycerophosphomonoradylglycerols	M+NH4	C42 H83 N1 O10 P1			792.5739174430173	792.57491347	1	2718190.1439796174	24.95791428121669	24.95791428121669	2718190.1439796174	757558.6956531114	-9.960269826478907E-4	-1.2566967189906402	0	2718190.1439796174	5
10111	12779	1574	TG(14:1_6:0COOH)+NH4	TG(20:1COOH)+NH4	TG(14:1_6:0COOH)	B	0.5267661149640944	1	TG	carboxylic	M+NH4	C23 H42 N1 O8			460.2901157893701	460.29049547	1	817165.781326133	32.36662073306416	32.36662073306416	817165.781326133	3073037.8390859854	-3.7968062991922125E-4	-0.8248707744120723	0	1.0000017263955019	116
10779	12851	1660	TG(14:1_6:0COOH)+NH4	TG(20:1COOH)+NH4	TG(14:1_6:0COOH)	B	0.44167523867000136	1	TG	carboxylic	M+NH4	C23 H42 N1 O8			460.2901157893701	460.29049547	1	673373.7751902676	32.949724	32.75986766758621	673373.7751902676	162549.21874594118	-3.7968062991922125E-4	-0.8248707744120723	0	0.7853369268826624	116
8563	128818	1337	PG(18:3_18:1)+Na	PG(36:4)+Na	PG(18:3_18:1)	C	0.11702697646746552	1	PG	diacyl	M+Na	C42 H75 Na1 O10 P1			793.4957307282923	793.49900947	1	1146805.7375866552	25.553183	25.547548327586206	1146805.7375866552	341593.32654743537	-0.0032787417077315695	-4.132001933303622	13	1.0000746707462131	4
11239	12923	1719	TG(14:1_6:0COOH)+NH4	TG(20:1COOH)+NH4	TG(14:1_6:0COOH)	B	0.4564111283970601	1	TG	carboxylic	M+NH4	C23 H42 N1 O8			460.2900112051662	460.29049547	1	451534.837907362	33.108473000000004	33.10391348387097	451534.837907362	27214.722791782784	-4.842648338012623E-4	-1.052083980589599	0	0.50852981358349	116
9046	129431	1446	Co(Q9)+H	Co(Q9)+H	Co(Q9)	A	1.6951709005783977	1	Co	Coenzyme Q	M+H	C54 H83 O4			795.6272709373751	795.62858647	1	3896818.3524622526	28.068876	28.09327617502447	3896818.3524622526	448200.4085052071	-0.0013155326248579513	-1.6534495369603974	0	3896818.3524622526	1
11252	12995	1719	TG(14:1_6:0COOH)+NH4	TG(20:1COOH)+NH4	TG(14:1_6:0COOH)	B	0.493609843765797	1	TG	carboxylic	M+NH4	C23 H42 N1 O8			460.2900112051662	460.29049547	1	645928.5900024929	33.606532225806454	33.606532225806454	645928.5900024929	242394.44137022944	-4.842648338012623E-4	-1.052083980589599	0	0.7274609130593923	116
8004	130085	1208	PG(36:2)+Na	PG(36:2)+Na	PG(36:2)	C	2.6792622790816822	1	PG	diacyl	M+Na	C42 H79 Na1 O10 P1			797.5295634836629	797.53030947	1	2638500.677537023	24.95791428121669	24.95791428121669	2638500.677537023	702790.1679217931	-7.459863371650499E-4	-0.9353698727542527	16	2638500.677537023	2
11246	13067	1719	TG(14:1_6:0COOH)+NH4	TG(20:1COOH)+NH4	TG(14:1_6:0COOH)	B	0.4871874176431921	1	TG	carboxylic	M+NH4	C23 H42 N1 O8			460.2900112051662	460.29049547	1	599444.4025050733	33.894507000000004	33.87821803225807	599444.4025050733	29731.55029557793	-4.842648338012623E-4	-1.052083980589599	0	0.6751092599462111	116
5660	131369	875	TG(23:6_22:1COOH)+Na	TG(45:7COOH)+Na	TG(23:6_22:1COOH)	C	1.6635645399749903	1	TG	carboxylic	M+Na	C48 H76 Na1 O8			803.5419983656756	803.5432414700001	1	9116322.281085327	16.12150656683256	16.12150656683256	9116322.281085327	1662309.5486764524	-0.0012431043245442197	-1.5470274800384178	0	9116322.281085327	1
11249	13139	1719	TG(14:1_6:0COOH)+NH4	TG(20:1COOH)+NH4	TG(14:1_6:0COOH)	B	0.47715310029141494	1	TG	carboxylic	M+NH4	C23 H42 N1 O8			460.2900112051662	460.29049547	1	617956.5131644822	34.053362	34.02958583870968	617956.5131644822	51922.114621004584	-4.842648338012623E-4	-1.052083980589599	0	0.6959580613948326	116
11241	13211	1719	TG(14:1_6:0COOH)+NH4	TG(20:1COOH)+NH4	TG(14:1_6:0COOH)	B	0.4921028523265723	1	TG	carboxylic	M+NH4	C23 H42 N1 O8			460.2900112051662	460.29049547	1	586400.5704241152	34.212520000000005	34.23723141935484	586400.5704241152	71125.89633423161	-4.842648338012623E-4	-1.052083980589599	0	0.6604189704277201	116
11237	13283	1719	TG(14:1_6:0COOH)+NH4	TG(20:1COOH)+NH4	TG(14:1_6:0COOH)	B	0.48031192440647424	1	TG	carboxylic	M+NH4	C23 H42 N1 O8			460.2900112051662	460.29049547	1	596304.3590057477	34.372244	34.37307432258065	596304.3590057477	39571.3740347373	-4.842648338012623E-4	-1.052083980589599	0	0.6715728645204306	116
11231	13382	1719	TG(14:1_6:0COOH)+NH4	TG(20:1COOH)+NH4	TG(14:1_6:0COOH)	B	0.47681046577105535	1	TG	carboxylic	M+NH4	C23 H42 N1 O8			460.2900112051662	460.29049547	1	579856.1236127736	34.529999000000004	34.4972735483871	579856.1236127736	42915.70580789263	-4.842648338012623E-4	-1.052083980589599	0	0.6530484509515211	116
9047	134228	1447	Co(Q9)+NH4	Co(Q9)+NH4	Co(Q9)	A	0.9184609430353851	1	Co	Coenzyme Q	M+NH4	C54 H86 N1 O4			812.6540805267214	812.65513547	1	5544746.632520956	28.092807907360324	28.092807907360324	5544746.632520956	636979.3484758766	-0.0010549432786319812	-1.298142988970937	0	5544746.632520956	1
8006	134229	1210	SM(t42:10)+H	SM(t42:10)+H	SM(t42:10)	C	0.056745407472373006	1	SM	phytosphingomyelins	M+H	C47 H78 N2 O7 P1			813.5572782718672	813.5541174700002	1	1202072.997361381	24.916953	24.942521990556138	1202072.997361381	212562.01383847106	0.003160801867011287	3.8851745298837566	0	1202072.997361381	1
11230	13427	1719	TG(14:1_6:0COOH)+NH4	TG(20:1COOH)+NH4	TG(14:1_6:0COOH)	B	0.47594029362485474	1	TG	carboxylic	M+NH4	C23 H42 N1 O8			460.2900112051662	460.29049547	1	571526.6487536428	34.685535	34.677750548387095	571526.6487536428	28187.298879780094	-4.842648338012623E-4	-1.052083980589599	0	0.6436675882987236	116
9582	134305	1541	TG(15:0_15:0_18:1)+NH4+D7:(s)	TG(48:1)+NH4+D7:(s)	TG(15:0_15:0_18:1)+D7:(s)	A	0.9634878853013664	1	TG	Dlabeled FA	M+NH4	C51 H93 D7 N1 O6		+D7@R2	829.7967374063376	829.7984544699999	1	8.521121784601982E7	29.37921636790942	29.37921636790942	8.521121784601982E7	1.2770364248423953E7	-0.001717063662340479	-2.0692525010667904	0	8.521121784601982E7	1
11234	13499	1719	TG(14:1_6:0COOH)+NH4	TG(20:1COOH)+NH4	TG(14:1_6:0COOH)	B	0.4957235964092609	1	TG	carboxylic	M+NH4	C23 H42 N1 O8			460.2900112051662	460.29049547	1	606879.4342431807	34.846889000000004	34.827177741935486	606879.4342431807	29203.38175895013	-4.842648338012623E-4	-1.052083980589599	0	0.6834827784133348	116
6688	13693	941	DAP(O-15:0_O-6:0)+H	DAP(O-21:0)+H	DAP(O-15:0_O-6:0)	B	0.3565291076068667	1	DAP	dialkyl	M+H	C29 H49 O4			461.36231205868296	461.36253647	1	485272.9871656969	20.39733771736982	20.39733771736982	485272.9871656969	91160.39477973142	-2.2441131704908912E-4	-0.48640934731284174	0	485272.9871656969	23
6691	13787	941	DAP(O-15:0_O-6:0)+H	DAP(O-21:0)+H	DAP(O-15:0_O-6:0)	B	0.40333052537402186	1	DAP	dialkyl	M+H	C29 H49 O4			461.36231205868296	461.36253647	1	954438.696728954	20.60420360875315	20.60420360875315	954438.696728954	179294.97558691681	-2.2441131704908912E-4	-0.48640934731284174	0	954438.696728954	23
6686	13881	941	DAP(O-15:0_O-6:0)+H	DAP(O-21:0)+H	DAP(O-15:0_O-6:0)	B	0.4105405250365171	1	DAP	dialkyl	M+H	C29 H49 O4			461.36231205868296	461.36253647	1	618179.795760663	20.759234277472803	20.759234277472803	618179.795760663	116127.44932607142	-2.2441131704908912E-4	-0.48640934731284174	0	618179.795760663	23
6684	13975	941	DAP(O-15:0_O-6:0)+H	DAP(O-21:0)+H	DAP(O-15:0_O-6:0)	C	0.39889569597742647	1	DAP	dialkyl	M+H	C29 H49 O4			461.36231205868296	461.36253647	1	926007.6719078033	20.846552121970248	20.846552121970248	926007.6719078033	173954.09835856303	-2.2441131704908912E-4	-0.48640934731284174	0	926007.6719078033	23
1116	14	94	SPH(d16:0)+H	SPH(d16:0)+H	SPH(d16:0)	C	0.00747760704711313	1	SPH	Sphinganine	M+H	C16 H36 N1 O2			274.27361466986116	274.27405547	1	439359.79578021786	3.3128151092660696	3.3128151092660696	439359.79578021786	1363201.9059832937	-4.408001388469529E-4	-1.6071489391228977	0	1.0000265406320277	24
6689	14069	941	DAP(O-15:0_O-6:0)+H	DAP(O-21:0)+H	DAP(O-15:0_O-6:0)	C	0.39972597135963733	1	DAP	dialkyl	M+H	C29 H49 O4			461.36231205868296	461.36253647	1	954463.4222898325	21.048040810348105	21.048040810348105	954463.4222898325	179299.6203785092	-2.2441131704908912E-4	-0.48640934731284174	0	954463.4222898325	23
6685	14163	941	DAP(O-15:0_O-6:0)+H	DAP(O-21:0)+H	DAP(O-15:0_O-6:0)	C	0.41002687546468175	1	DAP	dialkyl	M+H	C29 H49 O4			461.36231205868296	461.36253647	1	524420.5815907363	21.131712838021077	21.131712838021077	524420.5815907363	98514.42077509321	-2.2441131704908912E-4	-0.48640934731284174	0	524420.5815907363	23
6690	14257	941	DAP(O-15:0_O-6:0)+H	DAP(O-21:0)+H	DAP(O-15:0_O-6:0)	C	0.32218906511544	1	DAP	dialkyl	M+H	C29 H49 O4			461.36231205868296	461.36253647	1	856422.3234119215	21.296039924752947	21.296039924752947	856422.3234119215	160882.22333658955	-2.2441131704908912E-4	-0.48640934731284174	0	856422.3234119215	23
6687	14351	941	DAP(O-15:0_O-6:0)+H	DAP(O-21:0)+H	DAP(O-15:0_O-6:0)	C	0.4008336652748346	1	DAP	dialkyl	M+H	C29 H49 O4			461.36231205868296	461.36253647	1	733314.6829418164	21.452770909708494	21.452770909708494	733314.6829418164	137755.98016529164	-2.2441131704908912E-4	-0.48640934731284174	0	733314.6829418164	23
3171	14363	418	TG(20:6CHO_2:0)+NH4	TG(22:6CHO)+NH4	TG(20:6CHO_2:0)	C	0.033801189041825816	1	TG	aldehyde	M+NH4	C25 H36 N1 O7			462.2479625295609	462.24863047	1	1.814749130385929E7	8.801567743930278	8.801567743930278	1.814749130385929E7	3097421.084381768	-6.679404391434218E-4	-1.4449791789536566	0	1.814749130385929E7	1
9051	147489	1450	TG(34:4_22:6COOH)+Na	TG(56:10COOH)+Na	TG(34:4_22:6COOH)	C	0.035665649509025864	1	TG	carboxylic	M+Na	C59 H92 Na1 O8			951.6649445951765	951.6684414700002	1	1684997.2044487072	27.033994	27.025761907563027	1684997.2044487072	400165.8018890214	-0.003496874823667895	-3.6744654500803837	0	1.0002934289561984	1
1872	15	183	SPH(d16:0)+H	SPH(d16:0)+H	SPH(d16:0)	C	0.008330560006459934	1	SPH	Sphinganine	M+H	C16 H36 N1 O2			274.27379208147676	274.27405547	1	368814.6764789758	4.3828062999999995	4.294029360575968	368814.6764789758	53937.749878421106	-2.6338852325125117E-4	-0.960309556225815	0	0.8555117141848116	24
6069	153	888	PFAA(22:1)+H	PFAA(22:1)+H	PFAA(22:1)	A	0.3668071032011421	1	PFAA	Primary amides	M+H	C22 H44 N1 O1			338.3414079508477	338.34174047	1	2317165.2281068866	18.792768380487804	18.792768380487804	2317165.2281068866	805133.4223023939	-3.3251915226628626E-4	-0.9827892139911788	0	0.7261049374292652	12
1874	16	183	SPH(d16:0)+H	SPH(d16:0)+H	SPH(d16:0)	C	0.010534729737846698	1	SPH	Sphinganine	M+H	C16 H36 N1 O2			274.27379208147676	274.27405547	1	366475.70735412475	4.543594799999999	4.4628301478649455	366475.70735412475	66892.97838597029	-2.6338852325125117E-4	-0.960309556225815	0	0.8500861831172032	24
2587	16361	322	TG(10:1COOH_10:0)+Na	TG(20:1COOH)+Na	TG(10:1COOH_10:0)	C	0.0856129503613435	1	TG	carboxylic	M+Na	C23 H38 Na1 O8			465.24552536586305	465.24589147	1	584559.8564042931	7.2657757289156635	7.2657757289156635	584559.8564042931	286670.58693061606	-3.661041369582563E-4	-0.7869036826122867	0	0.8787882071412917	89
3160	16619	415	TG(13:0_7:1COOH)+Na	TG(20:1COOH)+Na	TG(13:0_7:1COOH)	C	0.05555588764492676	1	TG	carboxylic	M+Na	C23 H38 Na1 O8			465.24552536586305	465.24589147	1	584422.1189792347	8.29030999059829	8.29030999059829	584422.1189792347	237801.07262558467	-3.661041369582563E-4	-0.7869036826122867	0	0.8722714807253141	89
1873	17	183	SPH(d16:0)+H	SPH(d16:0)+H	SPH(d16:0)	C	0.0052696557006263875	1	SPH	Sphinganine	M+H	C16 H36 N1 O2			274.27379208147676	274.27405547	1	369549.1570520376	4.7154918	4.662321987388282	369549.1570520376	88024.00636104877	-2.6338852325125117E-4	-0.960309556225815	0	0.8572154336248686	24
10058	175	1569	PFAA(22:1)+H	PFAA(22:1)+H	PFAA(22:1)	A	0.026026394991288063	1	PFAA	Primary amides	M+H	C22 H44 N1 O1			338.34118331957905	338.34174047	1	745173.7215924652	30.793423999999998	30.72711268102288	745173.7215924652	184037.41975461316	-5.57150420945618E-4	-1.6467064244092111	0	0.945714066738969	12
4404	17782	656	PE(P-7:0_10:0)+H	PE(P-17:0)+H	PE(P-7:0_10:0)	B	0.757504482216651	1	PE	alkenyl-acyl	M+H	C22 H45 N1 O7 P1			466.2923205822661	466.29281847000004	1	725512.4308256293	12.640470835639885	12.640470835639885	725512.4308256293	213994.28583349244	-4.978877339567589E-4	-1.0677564151513201	0	725512.4308256293	7
4403	17831	656	PE(P-17:0)+H	PE(P-17:0)+H	PE(P-17:0)	C	0.6169662807463422	1	PE	alkenyl-acyl	M+H	C22 H45 N1 O7 P1			466.2923205822661	466.29281847000004	1	1081618.2116254184	13.118003473127308	13.118003473127308	1081618.2116254184	319029.8427800615	-4.978877339567589E-4	-1.0677564151513201	0	1081618.2116254184	7
1875	18	183	SPH(d16:0)+H	SPH(d16:0)+H	SPH(d16:0)	C	0.0036632320359327774	1	SPH	Sphinganine	M+H	C16 H36 N1 O2			274.27379208147676	274.27405547	1	371075.2165919297	5.465132	5.450698391658391	371075.2165919297	62350.93039960008	-2.6338852325125117E-4	-0.960309556225815	0	0.8607553193620232	24
3159	18140	414	TG(10:3_2:0_9:1COOH)+Na	TG(21:4COOH)+Na	TG(10:3_2:0_9:1COOH)	C	0.1561760319841915	1	TG	carboxylic	M+Na	C24 H34 Na1 O8			473.2140472753019	473.21459147	1	332654.90757370857	9.262459	9.250647327975017	332654.90757370857	50747.44354693618	-5.441946981363799E-4	-1.149994267166473	0	1.0000646916399172	1
3172	18156	419	TG(17:4COOH_2:0_2:0)+Na	TG(21:4COOH)+Na	TG(17:4COOH_2:0_2:0)	C	0.14483458478887573	1	TG	carboxylic	M+Na	C24 H34 Na1 O8			473.2140472753019	473.21459147	1	2390647.500255725	8.845346613217242	8.845346613217242	2390647.500255725	450841.53053124395	-5.441946981363799E-4	-1.149994267166473	0	2390647.500255725	1
3736	18191	509	PE(P-16:0)+Na	PE(P-16:0)+Na	PE(P-16:0)	C	1.1400033826797784	1	PE	alkenyl-acyl	M+Na	C21 H42 N1 Na1 O7 P1			474.2586650182977	474.25911347000005	1	1542286.474542451	11.348568340274626	11.348568340274626	1542286.474542451	326317.38369204005	-4.4845170236840204E-4	-0.9455826381633148	0	1542286.474542451	4
4408	18208	658	PE(O-16:1)+Na	PE(O-16:1)+Na	PE(O-16:1)	C	1.0616181731875123	1	PE	alkyl-acyl	M+Na	C21 H42 N1 Na1 O7 P1			474.2586650182977	474.25911347000005	1	2644304.224771201	11.723907411885993	11.723907411885993	2644304.224771201	562575.3094858284	-4.4845170236840204E-4	-0.9455826381633148	0	2644304.224771201	4
5039	18231	762	PE(O-16:0)+Na	PE(O-16:0)+Na	PE(O-16:0)	C	1.2480159696196735	1	PE	alkyl-acyl	M+Na	C21 H44 N1 Na1 O7 P1			476.274420310486	476.27476347000004	1	1509864.4646645498	14.361010111634902	14.361010111634902	1509864.4646645498	468244.6635293724	-3.4315951404551015E-4	-0.7205066174950301	0	1509864.4646645498	3
5038	18249	762	PE(O-16:0)+Na	PE(O-16:0)+Na	PE(O-16:0)	C	1.285370101289549	1	PE	alkyl-acyl	M+Na	C21 H44 N1 Na1 O7 P1			476.274420310486	476.27476347000004	1	156529.15365585595	14.444119031407226	14.444119031407226	156529.15365585595	48543.39088138456	-3.4315951404551015E-4	-0.7205066174950301	0	156529.15365585595	3
3756	18262	514	TG(7:0_14:0COOH)+NH4	TG(21:0COOH)+NH4	TG(7:0_14:0COOH)	C	0.81931460788007	1	TG	carboxylic	M+NH4	C24 H46 N1 O8			476.3214828819594	476.32179547000004	1	2862283.3368777265	10.940668960523338	10.940668960523338	2862283.3368777265	343211.9217672575	-3.1258804062872514E-4	-0.6562531541218757	0	2862283.3368777265	11
4409	18356	659	LPE(18:1)+H	LPE(18:1)+H	LPE(18:1)	A	1.3224075319364677	1	LPE	monoacyl	M+H	C23 H47 N1 O7 P1			480.3080789784986	480.30846847000004	1	2726847.0699969996	13.461116334022323	13.461116334022323	2726847.0699969996	788131.6168295904	-3.894915014370781E-4	-0.8109185704441565	4	2726847.0699969996	6
5041	18414	764	LPE(18:1)+H	LPE(18:1)+H	LPE(18:1)	A	0.8447204690231065	1	LPE	monoacyl	M+H	C23 H47 N1 O7 P1			480.3080789784986	480.30846847000004	1	7198749.097215154	14.014676569669458	14.014676569669458	7198749.097215154	2134765.5172111425	-3.894915014370781E-4	-0.8109185704441565	4	7198749.097215154	6
3757	18453	515	TG(4:0_3:0_14:0COOH)+Na	TG(21:0COOH)+Na	TG(4:0_3:0_14:0COOH)	C	0.322344564961598	1	TG	carboxylic	M+Na	C24 H42 Na1 O8			481.2768248222099	481.27719147	1	4758962.093844712	10.940668960523338	10.940668960523338	4758962.093844712	571317.9792944001	-3.6664779008788173E-4	-0.7618216252592146	0	4758962.093844712	11
5631	18502	856	DG(25:6)+Na	DG(25:6)+Na	DG(25:6)	C	0.07294833547760249	1	DG	diacyl	M+Na	C28 H42 Na1 O5			481.2925008517168	481.29244647	1	1703811.732665732	16.860411028985506	16.860411028985506	1703811.732665732	362837.0893088784	5.4381716779516864E-5	0.11299087529731627	0	1703811.732665732	1
10060	186	1569	PFAA(22:1)+H	PFAA(22:1)+H	PFAA(22:1)	A	0.026635662121209824	1	PFAA	Primary amides	M+H	C22 H44 N1 O1			338.34118331957905	338.34174047	1	728503.0667155535	31.691853	31.48749199955137	728503.0667155535	197177.02797367863	-5.57150420945618E-4	-1.6467064244092111	0	0.9245570232710993	12
5040	18946	763	LPE(18:1)+H+D7:(s)	LPE(18:1)+H+D7:(s)	LPE(18:1)+D7:(s)	B	0.5688962811783086	1	LPE	Dlabeled FA	M+H	C23 H40 D7 N1 O7 P1		+D7@R1	487.351939721638	487.35240747000006	1	1409366.781329842	14.133604101195326	14.133604101195326	1409366.781329842	419446.976574664	-4.677483620412204E-4	-0.9597733147661883	0	1409366.781329842	1
2442	19	256	SPH(d16:0)+H	SPH(d16:0)+H	SPH(d16:0)	C	0.008985023658616408	1	SPH	Sphinganine	M+H	C16 H36 N1 O2			274.27362896098055	274.27405547	1	394650.60442708794	6.0396654	5.86074101686747	394650.60442708794	111401.62164148332	-4.2650901946217346E-4	-1.5550437891149902	0	0.41797441604355406	24
5050	19061	766	PE(O-18:1)+Na	PE(O-18:1)+Na	PE(O-18:1)	C	0.886360116737795	1	PE	alkyl-acyl	M+Na	C23 H46 N1 Na1 O7 P1			502.2901627785859	502.2904134700001	1	369859.0158992468	13.953542094808437	13.953542094808437	369859.0158992468	105237.61484127758	-2.506914141804373E-4	-0.4990960083817658	0	369859.0158992468	4
5049	19095	766	PE(O-18:1)+Na	PE(O-18:1)+Na	PE(O-18:1)	C	1.0166575378749685	1	PE	alkyl-acyl	M+Na	C23 H46 N1 Na1 O7 P1			502.2901627785859	502.2904134700001	1	1151989.2349415966	14.014678961138708	14.014678961138708	1151989.2349415966	327780.57096519927	-2.506914141804373E-4	-0.4990960083817658	0	1151989.2349415966	4
10065	197	1569	PFAA(22:1)+H	PFAA(22:1)+H	PFAA(22:1)	A	0.03116147626794579	1	PFAA	Primary amides	M+H	C22 H44 N1 O1			338.34118331957905	338.34174047	1	725772.8385739134	31.852532	31.83033305248991	725772.8385739134	71998.36747316924	-5.57150420945618E-4	-1.6467064244092111	0	0.9210920390880316	12
7771	19952	1087	Cer(d16:0_16:0)+H	Cer(d32:0)+H	Cer(d16:0_16:0)	C	0.6480846366587292	1	Cer	acylsphinganines	M+H	C32 H66 N1 O3			512.5038828084204	512.50372047	1	1017894.2882619073	24.622695611752363	24.622695611752363	1017894.2882619073	415734.39307914214	1.623384204094691E-4	0.3167552549878743	2	1.0000057184153759	2
7781	19961	1090	Cer(d18:1_15:0)+H-H2O+D7:(s)	Cer(d33:1)+H-H2O+D7:(s)	Cer(d18:1_15:0)+D7:(s)	C	0.7999540553346064	1	Cer	acylsphingosines_D7LCB	M+H-H2O	C33 H57 D7 N1 O2		+D7@R1	513.5365616065365	513.53709447	1	2.322942121011223E7	25.169549695748206	25.169549695748206	2.322942121011223E7	4456442.8482164815	-5.328634636043716E-4	-1.0376327244317933	0	2.322942121011223E7	1
10896	2	1680	PFAA(8:0)+H	PFAA(8:0)+H	PFAA(8:0)	A	0.020224633153891194	1	PFAA	Primary amides	M+H	C8 H18 N1 O1			144.1382054055775	144.13829047	1	205297.1523881933	33.360935000000005	33.331210346321825	205297.1523881933	29875.473058603977	-8.506442247835366E-5	-0.5901561513087646	0	205297.1523881933	8
2443	20	256	SPH(d16:0)+H	SPH(d16:0)+H	SPH(d16:0)	C	0.01025442279995574	1	SPH	Sphinganine	M+H	C16 H36 N1 O2			274.27362896098055	274.27405547	1	364365.6536078939	6.466458573493976	6.466458573493976	364365.6536078939	125324.88463694313	-4.2650901946217346E-4	-1.5550437891149902	0	0.3858996276318236	24
7778	20115	1088	DAP(O-19:0_O-6:0)+H	DAP(O-25:0)+H	DAP(O-19:0_O-6:0)	B	0.46887268683253036	1	DAP	dialkyl	M+H	C33 H57 O4			517.4251151092009	517.4251364700001	1	273125.2275582108	23.694195999999998	23.990065841451294	273125.2275582108	47635.28049502412	-2.1360799223657523E-5	-0.04128283508704737	0	273125.2275582108	23
8368	20447	1229	DG(O-24:3_6:0)+H	DG(O-30:3)+H	DG(O-24:3_6:0)	C	0.6209552255815394	1	DG	alkyl-acyl	M+H	C33 H61 O4			521.4560671713928	521.4564364700001	1	1658270.538177357	26.513913	26.530411040948273	1658270.538177357	998593.7847581774	-3.6929860732470843E-4	-0.7082053130896471	0	0.3326157058092757	25
3181	20765	426	LPC(18:1)+H+D7:(s)	LPC(18:1)+H+D7:(s)	LPC(18:1)+D7:(s)	C	0.8829335981277391	1	LPC	Dlabeled FA	M+H	C26 H46 D7 N1 O7 P1		+D7@R1	529.3988152026212	529.39935747	1	289224.9433936637	9.3262331	9.29473467080868	289224.9433936637	70185.42358800075	-5.422673788189059E-4	-1.0243057708795775	0	0.8140504541230471	1
7790	20927	1095	DAP(O-20:0_O-6:0)+H	DAP(O-26:0)+H	DAP(O-20:0_O-6:0)	B	0.42922900984869894	1	DAP	dialkyl	M+H	C34 H59 O4			531.4403467613967	531.44078647	1	942642.0877120643	24.252866	24.168810271773346	942642.0877120643	712617.5109969579	-4.3970860338049533E-4	-0.8273887904870918	0	1.0001931124739105	23
7797	20944	1098	Cer(d18:1_15:0)+H+D7:(s)	Cer(d33:1)+H+D7:(s)	Cer(d18:1_15:0)+D7:(s)	A	0.8750648147584804	1	Cer	acylsphingosines_D7LCB	M+H	C33 H59 D7 N1 O3		+D7@R1	531.5470722183853	531.54765947	1	1.4557116921033327E7	25.078623	25.171258980223804	1.4557116921033327E7	2853727.3111932576	-5.872516146609996E-4	-1.1047946466992882	0	1.4557116921033327E7	1
2446	21	256	SPH(d16:0)+H	SPH(d16:0)+H	SPH(d16:0)	C	0.00735041430798914	1	SPH	Sphinganine	M+H	C16 H36 N1 O2			274.27362896098055	274.27405547	1	355267.7071442079	6.7080354	6.729063969879519	355267.7071442079	56975.87900148496	-4.2650901946217346E-4	-1.5550437891149902	0	0.3762639934336319	24
5060	21818	772	Cer(d14:1_21:3)+H	Cer(d35:4)+H	Cer(d14:1_21:3)	C	0.23890258299689623	1	Cer	acylsphingosines	M+H	C35 H64 N1 O3			546.4877924504282	546.48807047	1	617274.6365957166	14.04618	14.034503682125605	617274.6365957166	109192.13672255412	-2.780195718514733E-4	-0.5087380819754516	0	0.9492694321705796	1
5063	21876	772	Cer(d14:1_21:3)+H	Cer(d35:4)+H	Cer(d14:1_21:3)	C	0.21911898519863512	1	Cer	acylsphingosines	M+H	C35 H64 N1 O3			546.4877924504282	546.48807047	1	650292.9260518189	14.196621430917876	14.196621430917876	650292.9260518189	270333.13617106044	-2.780195718514733E-4	-0.5087380819754516	0	1.0000462679986266	1
2441	22	256	SPH(d16:0)+H	SPH(d16:0)+H	SPH(d16:0)	C	0.009408578282481386	1	SPH	Sphinganine	M+H	C16 H36 N1 O2			274.27362896098055	274.27405547	1	398852.9491911831	7.28111035060241	7.28111035060241	398852.9491911831	239437.08122116205	-4.2650901946217346E-4	-1.5550437891149902	0	0.42242511896680496	24
5611	2215	849	DG(O-17:1_5:0)+NH4	DG(O-22:1)+NH4	DG(O-17:1_5:0)	C	0.7338308176533895	1	DG	alkyl-acyl	M+NH4	C25 H52 N1 O4			430.3888552149939	430.38908547000005	1	517063.58772424614	17.367237	17.36162228373591	517063.58772424614	316019.9097989596	-2.3025500615858618E-4	-0.5349919885816445	0	1.0000949327500985	5
3142	2250	409	TG(6:0_2:0_11:3CHO)+Na	TG(19:3CHO)+Na	TG(6:0_2:0_11:3CHO)	C	0.11349799414771482	1	TG	aldehyde	M+Na	C22 H32 Na1 O7			431.20380363695904	431.20402647000003	1	348171.9898208823	8.5870332	8.57591929852071	348171.9898208823	130175.71773819621	-2.2283304099346424E-4	-0.5167687309288502	0	0.9999376035369775	2
2552	2272	310	PG(O-7:0_4:0)+NH4	PG(O-11:0)+NH4	PG(O-7:0_4:0)	C	0.030944022017119818	1	PG	alkyl-acyl	M+NH4	C17 H39 N1 O9 P1			432.237719832953	432.23569847000005	1	3712153.1816432797	7.652563256040204	7.652563256040204	3712153.1816432797	765551.9077092182	0.0020213629529735044	4.676523468364985	0	3712153.1816432797	4
4435	22754	671	TG(P-22:7_2:0_6:0)+Na	TG(P-30:7)+Na	TG(P-22:7_2:0_6:0)	C	0.3606819951281147	1	TG	alkenyl-acyl	M+Na	C33 H48 Na1 O5			547.341499333875	547.3393964700001	1	1180981.4856096697	12.508927	12.51396649158576	1180981.4856096697	283919.32812006905	0.002102863874938521	3.841970413722537	0	1.0006339868670286	1
3696	2283	499	PG(O-6:0_5:0)+NH4	PG(O-11:0)+NH4	PG(O-6:0_5:0)	C	0.032578563225646576	1	PG	alkyl-acyl	M+NH4	C17 H39 N1 O9 P1			432.23751559181613	432.23569847000005	1	4034563.9377181428	11.39282140658642	11.39282140658642	4034563.9377181428	554047.4891451831	0.0018171218160887292	4.204001466098074	0	4034563.9377181428	4
4436	22832	671	TG(P-22:7_2:0_6:0)+Na	TG(P-30:7)+Na	TG(P-22:7_2:0_6:0)	C	0.403771992598066	1	TG	alkenyl-acyl	M+Na	C33 H48 Na1 O5			547.341499333875	547.3393964700001	1	884529.6474138509	12.931754	12.945113500841424	884529.6474138509	170992.47754910757	0.002102863874938521	3.841970413722537	0	0.7494532627129966	1
2990	23	343	SPH(d16:0)+H	SPH(d16:0)+H	SPH(d16:0)	C	0.00958417703945144	1	SPH	Sphinganine	M+H	C16 H36 N1 O2			274.27357742264866	274.27405547	1	398208.15911279066	7.85902076722551	7.85902076722551	398208.15911279066	49757.65751356548	-4.7804735135059673E-4	-1.7429515688977049	0	0.2908226802105676	24
6150	2306	900	DAP(O-13:0_O-6:0)+H	DAP(O-19:0)+H	DAP(O-13:0_O-6:0)	B	0.46382474224868536	1	DAP	dialkyl	M+H	C27 H45 O4			433.33114683756816	433.33123647	1	442828.4965175707	19.043263	19.065289130731706	442828.4965175707	552479.329392043	-8.963243186599357E-5	-0.20684481260933482	0	1.0000092722951293	23
2553	2372	311	TG(11:1_3:0_4:1COOH)+Na	TG(18:2COOH)+Na	TG(11:1_3:0_4:1COOH)	C	0.06459287290596412	1	TG	carboxylic	M+Na	C21 H32 Na1 O8			435.200817348168	435.19894147	1	1746254.1681596357	7.41840645525853	7.41840645525853	1746254.1681596357	352441.20889170934	0.0018758781679935055	4.310386871072632	0	1746254.1681596357	4
8935	23762	1374	DG(O-16:2_16:1)+H	DG(O-32:3)+H	DG(O-16:2_16:1)	C	0.5772690613146945	1	DG	alkyl-acyl	M+H	C35 H65 O4			549.486915730269	549.4877364700001	1	5447434.223668214	27.03723531722689	27.03723531722689	5447434.223668214	1094307.8430441455	-8.207397311252862E-4	-1.4936437291384403	0	0.3314981220329429	25
3113	2386	399	TG(2:0_6:0_10:2COOH)+Na	TG(18:2COOH)+Na	TG(2:0_6:0_10:2COOH)	C	0.2850074266995469	1	TG	carboxylic	M+Na	C21 H32 Na1 O8			435.200817348168	435.19894147	1	1257789.2445923802	8.947028018252347	8.947028018252347	1257789.2445923802	199030.6611364668	0.0018758781679935055	4.310386871072632	0	1257789.2445923802	4
2989	24	343	SPH(d16:0)+H	SPH(d16:0)+H	SPH(d16:0)	C	0.008825276381149851	1	SPH	Sphinganine	M+H	C16 H36 N1 O2			274.27357742264866	274.27405547	1	524054.8868136356	8.315228923504273	8.315228923504273	524054.8868136356	301675.1129615595	-4.7804735135059673E-4	-1.7429515688977049	0	0.38273210448563044	24
4391	2447	652	LPE(15:0)+H	LPE(15:0)+H	LPE(15:0)	A	0.4156997213169644	1	LPE	monoacyl	M+H	C20 H43 N1 O7 P1			440.27663142888764	440.27716847000005	1	823179.1735000822	12.874615	12.873023784023552	823179.1735000822	221654.62303507366	-5.370411124090424E-4	-1.2197780893123018	2	823179.1735000822	4
7791	24586	1096	DG(O-29:5_2:0)+Na	DG(O-31:5)+Na	DG(O-29:5_2:0)	C	0.32708066326765467	1	DG	alkyl-acyl	M+Na	C34 H58 Na1 O4			553.4233168664487	553.42273147	1	1759490.4255590623	24.2300943683106	24.2300943683106	1759490.4255590623	1256171.6372606903	5.853964486277619E-4	1.0577734435525767	0	1.0000111368279774	20
2991	25	343	SPH(d16:0)+H	SPH(d16:0)+H	SPH(d16:0)	C	0.009790301644891922	1	SPH	Sphinganine	M+H	C16 H36 N1 O2			274.27357742264866	274.27405547	1	515674.2996761074	8.6291613	8.616172959368836	515674.2996761074	52002.684623695866	-4.7804735135059673E-4	-1.7429515688977049	0	0.3766115246901175	24
7822	25049	1111	DG(14:0_16:1)+Na	DG(30:1)+Na	DG(14:0_16:1)	A	0.3904514395172377	1	DG	diacyl	M+Na	C33 H62 Na1 O5			561.4482596275242	561.44894647	1	2370054.0317129926	25.174066614340312	25.174066614340312	2370054.0317129926	510511.61518454656	-6.868424758295077E-4	-1.22333795282781	1	2370054.0317129926	8
3662	254	479	DG(2:0_14:2)+NH4	DG(16:2)+NH4	DG(2:0_14:2)	A	0.1207909736084745	1	DG	diacyl	M+NH4	C19 H36 N1 O5			358.25824118179673	358.25880047000004	1	3171783.153740764	10.332082999999999	10.368532429368491	3171783.153740764	337871.3113429444	-5.592882033056412E-4	-1.561126610838678	0	3171783.153740764	1
8414	25919	1256	DG(14:0_16:0)+Na	DG(30:0)+Na	DG(14:0_16:0)	A	0.530046396736598	1	DG	diacyl	M+Na	C33 H64 Na1 O5			563.4645293435374	563.4645964700001	1	2241574.9663316007	26.771038	26.78473154849138	2241574.9663316007	487042.43721990846	-6.71264626816992E-5	-0.1191315261952879	1	1.0228946248531936	11
2988	26	343	SPH(d16:0)+H	SPH(d16:0)+H	SPH(d16:0)	C	0.010723500479725857	1	SPH	Sphinganine	M+H	C16 H36 N1 O2			274.27357742264866	274.27405547	1	674137.0579595139	9.269815737902697	9.269815737902697	674137.0579595139	392367.1314348627	-4.7804735135059673E-4	-1.7429515688977049	0	0.49234135850421157	24
7178	261	985	PFAA(24:1)+H	PFAA(24:1)+H	PFAA(24:1)	A	0.2617724620847358	1	PFAA	Primary amides	M+H	C24 H48 N1 O1			366.3726930817079	366.37304047000003	1	1627020.6050795706	22.254468419304956	22.254468419304956	1627020.6050795706	353449.4298589799	-3.4738829214120415E-4	-0.9481804981887058	0	1627020.6050795706	12
3141	2624	408	TG(20:5CHO)+Na	TG(20:5CHO)+Na	TG(20:5CHO)	C	0.08095457468592648	1	TG	aldehyde	M+Na	C23 H30 Na1 O7			441.1879330907302	441.18837647000004	1	385117.8384589097	8.973097	8.966954861045366	385117.8384589097	32873.177208954156	-4.433792698250727E-4	-1.0049646414516697	0	0.1095466884088785	28
3710	2645	505	TG(9:2CHO_10:3)+Na	TG(19:5CHO)+Na	TG(9:2CHO_10:3)	C	0.19588678471951945	1	TG	aldehyde	M+Na	C23 H30 Na1 O7			441.1879330907302	441.18837647000004	1	3531120.217095588	10.135829725663717	10.135829725663717	3531120.217095588	478904.81731261266	-4.433792698250727E-4	-1.0049646414516697	0	1.0009149814455387	28
6157	2684	903	DG(P-19:4_4:0)+Na	DG(P-23:4)+Na	DG(P-19:4_4:0)	C	0.3940221836138177	1	DG	alkenyl-acyl	M+Na	C26 H42 Na1 O4			441.29715304044896	441.29753147	1	1005766.4695901895	17.88373063317073	17.88373063317073	1005766.4695901895	1270957.4348314065	-3.784295510627089E-4	-0.8575372706418957	0	1.000005387289156	44
3772	26964	527	TG(22:6_2:0_6:0)+Na	TG(30:6)+Na	TG(22:6_2:0_6:0)	C	1.27276609989043	1	TG	triacyl	M+Na	C33 H50 Na1 O6			565.3518376689564	565.3499614700002	1	1498495.6045571654	11.506143	11.539771391695602	1498495.6045571654	206024.7643948617	0.0018761989562108283	3.3186473223679025	0	1498495.6045571654	4
3578	27	448	SPH(d16:0)+H	SPH(d16:0)+H	SPH(d16:0)	C	0.014840737238966468	1	SPH	Sphinganine	M+H	C16 H36 N1 O2			274.27357742264866	274.27405547	1	1371535.2975656686	10.315621809570633	10.315621809570633	1371535.2975656686	1995755.8874557114	-4.7804735135059673E-4	-1.7429515688977049	0	0.9999978299952627	24
7241	27117	1012	TG(26:7_3:0_3:0)+H	TG(32:7)+H	TG(26:7_3:0_3:0)	C	0.11227740870037312	1	TG	triacyl	M+H	C35 H53 O6			569.3844726269753	569.3836664700001	1	529035.2596936938	22.882281	22.846669920603016	529035.2596936938	95230.905066315	8.061569751589559E-4	1.4158400495155206	0	529035.2596936938	2
5644	27476	862	TG(14:0_14:0COOH)+NH4	TG(28:0COOH)+NH4	TG(14:0_14:0COOH)	C	1.2270200309148973	1	TG	carboxylic	M+NH4	C31 H60 N1 O8			574.4308009151584	574.43134547	1	8385226.425212111	15.703402331772459	15.703402331772459	8385226.425212111	1723387.9326720976	-5.445548415536905E-4	-0.9479885209049527	0	8385226.425212111	11
3735	2751	508	TG(8:0_13:1)+NH4	TG(21:1)+NH4	TG(8:0_13:1)	C	0.02100877896569139	1	TG	triacyl	M+NH4	C24 H46 N1 O6			444.33149903469615	444.33196547000006	1	561515.0897085642	10.549347	10.545535206320931	561515.0897085642	65322.36082546211	-4.6643530390610977E-4	-1.0497438049426868	0	561515.0897085642	2
8411	27618	1254	DG(15:0_16:1)+Na	DG(31:1)+Na	DG(15:0_16:1)	A	0.624155531730267	1	DG	diacyl	M+Na	C34 H64 Na1 O5			575.4641169970803	575.4645964700001	1	5725348.794868081	25.85955677776142	25.85955677776142	5725348.794868081	1075652.2046029046	-4.794729197783454E-4	-0.8331919386331302	1	5725348.794868081	8
3098	2771	392	TG(8:0_12:3CHO)+Na	TG(20:3CHO)+Na	TG(8:0_12:3CHO)	C	0.4185483924755154	1	TG	aldehyde	M+Na	C23 H34 Na1 O7			445.21911148467746	445.21967647	1	529014.6496447852	8.240151899999999	8.248139488757397	529014.6496447852	94992.78620210015	-5.649853225691004E-4	-1.2690019249891453	0	529014.6496447852	2
11081	28	1702	SPH(d16:0)+H	SPH(d16:0)+H	SPH(d16:0)	C	0.00785867229509815	1	SPH	Sphinganine	M+H	C16 H36 N1 O2			274.27374754001704	274.27405547	1	353576.00126307545	33.55995751612903	33.55995751612903	353576.00126307545	130997.67161837306	-3.0792998296647056E-4	-1.1227068728771934	0	0.746260724693499	24
465	2804	29	TG(8:0_11:1COOH)+NH4	TG(19:1COOH)+NH4	TG(8:0_11:1COOH)	B	0.5508230972127202	1	TG	carboxylic	M+NH4	C22 H40 N1 O8			446.27423934752176	446.27484547	1	496971.3688318395	0.1051151	0.10180772928762183	496971.3688318395	29805.053106027408	-6.06122478245652E-4	-1.3581803666407206	0	0.9646690002261251	116
464	2862	29	TG(8:0_11:1COOH)+NH4	TG(19:1COOH)+NH4	TG(8:0_11:1COOH)	B	0.5553189194734633	1	TG	carboxylic	M+NH4	C22 H40 N1 O8			446.27423934752176	446.27484547	1	490202.74577299063	0.26814557	0.247954331172807	490202.74577299063	34663.09410986607	-6.06122478245652E-4	-1.3581803666407206	0	0.9515304549323887	116
6736	28848	951	TG(5:0_9:0_16:0)+Na	TG(30:0)+Na	TG(5:0_9:0_16:0)	B	0.6048204908336977	1	TG	triacyl	M+Na	C33 H62 Na1 O6			577.4435025796512	577.44386147	1	963082.1026503886	20.792801	20.83495053569658	963082.1026503886	217566.2359741331	-3.5889034882075066E-4	-0.6215149763433517	0	963082.1026503886	1
11086	29	1702	SPH(d16:0)+H	SPH(d16:0)+H	SPH(d16:0)	C	0.010668725668005625	1	SPH	Sphinganine	M+H	C16 H36 N1 O2			274.27374754001704	274.27405547	1	343447.1821554228	33.888793	33.83940577419355	343447.1821554228	49811.43955668907	-3.0792998296647056E-4	-1.1227068728771934	0	0.7248827469445448	24
454	2920	29	TG(8:0_11:1COOH)+NH4	TG(19:1COOH)+NH4	TG(8:0_11:1COOH)	B	0.539393806809788	1	TG	carboxylic	M+NH4	C22 H40 N1 O8			446.27423934752176	446.27484547	1	497164.32249801216	0.42939653	0.4614052891893275	497164.32249801216	64072.75081442142	-6.06122478245652E-4	-1.3581803666407206	0	0.9650435417629428	116
461	2978	29	TG(8:0_11:1COOH)+NH4	TG(19:1COOH)+NH4	TG(8:0_11:1COOH)	B	0.5553387781145402	1	TG	carboxylic	M+NH4	C22 H40 N1 O8			446.27423934752176	446.27484547	1	461501.5889574447	0.5903984999999999	0.5921680382444932	461501.5889574447	26417.165820789818	-6.06122478245652E-4	-1.3581803666407206	0	0.8958187620924851	116
4451	29884	677	PG(P-13:1_10:0)+H	PG(P-23:1)+H	PG(P-13:1_10:0)	C	0.6673925315461472	1	PG	alkenyl-acyl	M+H	C29 H56 O9 P1			579.3675197711946	579.36564947	1	1287110.2617961108	12.486535577566514	12.486535577566514	1287110.2617961108	435922.7750254303	0.0018703011945717662	3.228184869997829	0	1287110.2617961108	4
4450	29952	677	PG(P-13:1_10:0)+H	PG(P-23:1)+H	PG(P-13:1_10:0)	C	0.5549571653611209	1	PG	alkenyl-acyl	M+H	C29 H56 O9 P1			579.3675197711946	579.36564947	1	331416.29716391285	12.652128662028264	12.652128662028264	331416.29716391285	112245.17140181972	0.0018703011945717662	3.228184869997829	0	331416.29716391285	4
5645	29972	863	TG(14:0_14:0COOH)+Na	TG(28:0COOH)+Na	TG(14:0_14:0COOH)	C	0.7021117822124696	1	TG	carboxylic	M+Na	C31 H56 Na1 O8			579.386090693167	579.3867414700001	1	1.7845894056906857E7	15.703402331772459	15.703402331772459	1.7845894056906857E7	3698171.364161372	-6.507768330266117E-4	-1.1232155835289581	0	1.7845894056906857E7	13
11084	30	1702	SPH(d16:0)+H	SPH(d16:0)+H	SPH(d16:0)	C	0.007230742393165785	1	SPH	Sphinganine	M+H	C16 H36 N1 O2			274.27374754001704	274.27405547	1	341585.6964423042	34.047648	33.96942683870968	341585.6964423042	63582.47744739157	-3.0792998296647056E-4	-1.1227068728771934	0	0.7209538782647814	24
469	3036	29	TG(8:0_11:1COOH)+NH4	TG(19:1COOH)+NH4	TG(8:0_11:1COOH)	B	0.5513449002056593	1	TG	carboxylic	M+NH4	C22 H40 N1 O8			446.27423934752176	446.27484547	1	473385.62423507596	0.75164833	0.7594674377709552	473385.62423507596	35338.21571419219	-6.06122478245652E-4	-1.3581803666407206	0	0.9188868121833218	116
4449	30416	676	PG(P-9:0_14:0)+H	PG(P-23:0)+H	PG(P-9:0_14:0)	C	0.10332217667840608	1	PG	alkenyl-acyl	M+H	C29 H58 O9 P1			581.3829196725624	581.38129947	1	3345305.108271866	13.196146402741652	13.196146402741652	3345305.108271866	748086.6095655507	0.0016202025623215377	2.7868131210067255	0	3345305.108271866	1
3777	30495	530	PG(7:0_14:2)+NH4	PG(21:2)+NH4	PG(7:0_14:2)	C	1.1319370234940083	1	PG	diacyl	M+NH4	C27 H53 N1 O10 P1			582.3417586690525	582.34016347	1	1035656.0450219677	11.384027999999999	11.391889488876355	1035656.0450219677	144336.4863625075	0.0015951990525309157	2.7392882202110505	0	1035656.0450219677	8
4452	30543	678	TG(18:3_2:0_10:1CHO)+Na	TG(30:4CHO)+Na	TG(18:3_2:0_10:1CHO)	C	0.5932665557638246	1	TG	aldehyde	M+Na	C33 H52 Na1 O7			583.3623951675461	583.3605264700001	1	815279.7975473879	12.05339	12.056713559124592	815279.7975473879	131589.94842461837	0.0018686975460013855	3.2033291662481687	0	815279.7975473879	2
8430	30933	1265	DG(16:0_16:1)+NH4	DG(32:1)+NH4	DG(16:0_16:1)	A	1.0984403753071426	1	DG	diacyl	M+NH4	C35 H70 N1 O5			584.5243009833204	584.52485047	1	1036030.2285296762	26.261999201790903	26.261999201790903	1036030.2285296762	142908.04188262083	-5.49486679688016E-4	-0.9400561218179264	1	1036030.2285296762	4
467	3094	29	TG(8:0_11:1COOH)+NH4	TG(19:1COOH)+NH4	TG(8:0_11:1COOH)	B	0.5703829919112072	1	TG	carboxylic	M+NH4	C22 H40 N1 O8			446.27423934752176	446.27484547	1	458954.58532796113	0.91268655	0.8844612420148635	458954.58532796113	34651.953134511175	-6.06122478245652E-4	-1.3581803666407206	0	0.8908747842319464	116
11082	31	1702	SPH(d16:0)+H	SPH(d16:0)+H	SPH(d16:0)	C	0.009307811836768341	1	SPH	Sphinganine	M+H	C16 H36 N1 O2			274.27374754001704	274.27405547	1	347741.4688040504	34.206806	34.2644	347741.4688040504	56436.279158810445	-3.0792998296647056E-4	-1.1227068728771934	0	0.7339463074096174	24
8429	31355	1265	DG(16:0_16:1)+NH4	DG(32:1)+NH4	DG(16:0_16:1)	A	0.9345039058997084	1	DG	diacyl	M+NH4	C35 H70 N1 O5			584.5243009833204	584.52485047	1	6505133.4317085855	26.432453599086713	26.432453599086713	6505133.4317085855	897305.7496883826	-5.49486679688016E-4	-0.9400561218179264	1	6505133.4317085855	4
472	3152	29	TG(8:0_11:1COOH)+NH4	TG(19:1COOH)+NH4	TG(8:0_11:1COOH)	B	0.5515499205106762	1	TG	carboxylic	M+NH4	C22 H40 N1 O8			446.27423934752176	446.27484547	1	469720.316287355	1.0741543	1.0556066047488302	469720.316287355	57006.6548134803	-6.06122478245652E-4	-1.3581803666407206	0	0.91177209858974	116
7832	31869	1119	DG(16:1_16:1)+Na	DG(32:2)+Na	DG(16:1_16:1)	A	0.6255406278119042	1	DG	diacyl	M+Na	C35 H64 Na1 O5			587.4640352944746	587.4645964700001	1	6313147.844062722	24.90712669481605	24.90712669481605	6313147.844062722	1358245.0655855988	-5.611755254903983E-4	-0.955249056504277	1	6313147.844062722	7
11080	32	1702	SPH(d16:0)+H	SPH(d16:0)+H	SPH(d16:0)	C	0.008684889187713521	1	SPH	Sphinganine	M+H	C16 H36 N1 O2			274.27374754001704	274.27405547	1	357858.8080471808	34.366531	34.413827193548386	357858.8080471808	49943.971763576345	-3.0792998296647056E-4	-1.1227068728771934	0	0.7553000556520804	24
456	3210	29	TG(8:0_11:1COOH)+NH4	TG(19:1COOH)+NH4	TG(8:0_11:1COOH)	B	0.5674526711953378	1	TG	carboxylic	M+NH4	C22 H40 N1 O8			446.27423934752176	446.27484547	1	475068.1247534517	1.235417	1.2094451330490252	475068.1247534517	60302.629196576054	-6.06122478245652E-4	-1.3581803666407206	0	0.9221527067493539	116
3665	323	482	DG(14:2_3:0)+NH4	DG(17:2)+NH4	DG(14:2_3:0)	C	0.0968840668530544	1	DG	diacyl	M+NH4	C20 H38 N1 O5			372.2739625123633	372.27445047000003	1	658983.2982527531	10.360676999999999	10.359409651673571	658983.2982527531	67887.45166823296	-4.879576367216032E-4	-1.3107451159286772	0	658983.2982527531	7
471	3268	29	TG(8:0_11:1COOH)+NH4	TG(19:1COOH)+NH4	TG(8:0_11:1COOH)	B	0.5603775881726547	1	TG	carboxylic	M+NH4	C22 H40 N1 O8			446.27423934752176	446.27484547	1	445912.68666811776	1.3961016000000002	1.3940513670092591	445912.68666811776	37185.67681516084	-6.06122478245652E-4	-1.3581803666407206	0	0.8655592104780414	116
8438	32802	1270	DG(16:0_16:1)+Na	DG(32:1)+Na	DG(16:0_16:1)	A	0.8449093504304829	1	DG	diacyl	M+Na	C35 H66 Na1 O5			589.479404578643	589.48024647	1	4.1071263393671915E7	26.432453599086713	26.432453599086713	4.1071263393671915E7	5624459.347293124	-8.41891357026725E-4	-1.4281913239034787	1	4.1071263393671915E7	8
11079	33	1702	SPH(d16:0)+H	SPH(d16:0)+H	SPH(d16:0)	C	0.00810369334217585	1	SPH	Sphinganine	M+H	C16 H36 N1 O2			274.27374754001704	274.27405547	1	384385.0240320824	34.541427000000006	34.638938290322585	384385.0240320824	66775.56802004532	-3.0792998296647056E-4	-1.1227068728771934	0	0.8112865284148069	24
466	3326	29	TG(8:0_11:1COOH)+NH4	TG(19:1COOH)+NH4	TG(8:0_11:1COOH)	B	0.5203389321912438	1	TG	carboxylic	M+NH4	C22 H40 N1 O8			446.27423934752176	446.27484547	1	453116.339850177	1.5537548	1.6248091594595515	453116.339850177	63348.998664616345	-6.06122478245652E-4	-1.3581803666407206	0	0.8795421908848347	116
4458	33407	683	PEt(24:6_3:0)+Li	PEt(27:6)+Li	PEt(24:6_3:0)	C	0.025084195429591383	1	PEt	diacyl	M+Li	C32 H51 Li1 O8 P1			601.3494602945234	601.34760947	1	691427.8495625041	12.030535	12.05017879613646	691427.8495625041	105001.66731895118	0.0018508245234443166	3.0777919559941793	0	691427.8495625041	1
6199	33520	913	TG(7:0_9:0_14:0COOH)+NH4	TG(30:0COOH)+NH4	TG(7:0_9:0_14:0COOH)	C	0.725288090146829	1	TG	carboxylic	M+NH4	C33 H64 N1 O8			602.462269034555	602.4626454700001	1	503837.76245352346	18.282381	18.30138670384815	503837.76245352346	125211.02539664067	-3.764354451050167E-4	-0.6248272904535587	0	503837.76245352346	11
8440	33691	1271	DG(16:0_17:1)+Na	DG(33:1)+Na	DG(16:0_17:1)	A	0.46761036401996886	1	DG	diacyl	M+Na	C36 H68 Na1 O5			603.4955244145826	603.49589647	1	3952278.4354969575	26.915866725755805	26.915866725755805	3952278.4354969575	1070366.8694153435	-3.7205541741514025E-4	-0.6164997664818725	1	3952278.4354969575	8
459	3384	29	TG(8:0_11:1COOH)+NH4	TG(19:1COOH)+NH4	TG(8:0_11:1COOH)	B	0.5461257222773328	1	TG	carboxylic	M+NH4	C22 H40 N1 O8			446.27423934752176	446.27484547	1	454366.6253399854	1.8017234670047757	1.8017234670047757	454366.6253399854	98758.68926455118	-6.06122478245652E-4	-1.3581803666407206	0	0.881969114705991	116
11078	34	1702	SPH(d16:0)+H	SPH(d16:0)+H	SPH(d16:0)	C	0.011794442000513095	1	SPH	Sphinganine	M+H	C16 H36 N1 O2			274.27374754001704	274.27405547	1	404915.69804114965	34.702677	34.76507812903226	404915.69804114965	54678.13444499484	-3.0792998296647056E-4	-1.1227068728771934	0	0.8546187557427947	24
1317	3442	116	TG(8:0_11:1COOH)+NH4	TG(19:1COOH)+NH4	TG(8:0_11:1COOH)	B	0.5572720999377411	1	TG	carboxylic	M+NH4	C22 H40 N1 O8			446.27423934752176	446.27484547	1	453044.2298099344	2.0331274	2.061354858524179	453044.2298099344	46129.53591545161	-6.06122478245652E-4	-1.3581803666407206	0	0.8743691347124372	116
11087	35	1702	SPH(d16:0)+H	SPH(d16:0)+H	SPH(d16:0)	C	0.012344532549174727	1	SPH	Sphinganine	M+H	C16 H36 N1 O2			274.27374754001704	274.27405547	1	434205.64566050406	34.86403	34.89121796774194	434205.64566050406	53201.11324729401	-3.0792998296647056E-4	-1.1227068728771934	0	0.916438385634448	24
1307	3500	116	TG(8:0_11:1COOH)+NH4	TG(19:1COOH)+NH4	TG(8:0_11:1COOH)	B	0.564086831857156	1	TG	carboxylic	M+NH4	C22 H40 N1 O8			446.27423934752176	446.27484547	1	454706.4374098964	2.1943745	2.1458092312736317	454706.4374098964	90307.81594707794	-6.06122478245652E-4	-1.3581803666407206	0	0.8775771725269812	116
8423	35188	1260	DG(15:0_18:1)+NH4+D7:(s)	DG(33:1)+NH4+D7:(s)	DG(15:0_18:1)+D7:(s)	A	0.6278098649370443	1	DG	Dlabeled FA	M+NH4	C36 H65 D7 N1 O5		+D7@R2	605.5837975360748	605.58443947	1	1598140.9834809527	26.563213791195512	26.563213791195512	1598140.9834809527	214966.36485359122	-6.419339251806377E-4	-1.06002285046841	0	1598140.9834809527	1
8422	35189	1260	DG(15:0_18:1)+NH4+D7:(s)	DG(33:1)+NH4+D7:(s)	DG(15:0_18:1)+D7:(s)	A	0.7613048812754998	1	DG	Dlabeled FA	M+NH4	C36 H65 D7 N1 O5		+D7@R2	605.5837975360748	605.58443947	1	9454057.890346808	26.717507186705035	26.717507186705035	9454057.890346808	1271667.818302644	-6.419339251806377E-4	-1.06002285046841	0	9454057.890346808	1
4457	35271	682	PG(P-13:1_12:0)+H	PG(P-25:1)+H	PG(P-13:1_12:0)	C	0.6926341464231114	1	PG	alkenyl-acyl	M+H	C31 H60 O9 P1			607.3986944258008	607.39694947	1	1198693.6656129914	12.710462694919094	12.710462694919094	1198693.6656129914	462773.8273564498	0.0017449558008593158	2.87283995506237	0	1198693.6656129914	4
5650	35353	868	TG(16:0COOH_5:0_9:0)+Na	TG(30:0COOH)+Na	TG(16:0COOH_5:0_9:0)	C	0.5957560415542246	1	TG	carboxylic	M+Na	C33 H60 Na1 O8			607.4176030064932	607.41804147	1	602880.3683548579	17.235818	17.245652505640955	602880.3683548579	142895.62733314195	-4.3846350683907076E-4	-0.7218473620293228	0	602880.3683548579	12
1308	3558	116	TG(8:0_11:1COOH)+NH4	TG(19:1COOH)+NH4	TG(8:0_11:1COOH)	B	0.5641432708027424	1	TG	carboxylic	M+NH4	C22 H40 N1 O8			446.27423934752176	446.27484547	1	440667.73210152413	2.3554392	2.39917234952199	440667.73210152413	69226.7432140435	-6.06122478245652E-4	-1.3581803666407206	0	0.8504826642973673	116
6198	35945	912	TG(18:0COOH_5:0_7:0)+Na	TG(30:0COOH)+Na	TG(18:0COOH_5:0_7:0)	C	0.5658243879027148	1	TG	carboxylic	M+Na	C33 H60 Na1 O8			607.4176030064932	607.41804147	1	1286105.515826889	18.30138670384815	18.30138670384815	1286105.515826889	310306.53423038556	-4.3846350683907076E-4	-0.7218473620293228	0	1286105.515826889	12
1130	36	96	DAP(O-8:0)+H	DAP(O-8:0)+H	DAP(O-8:0)	C	0.2633252221582464	1	DAP	dialkyl	M+H	C16 H23 O4			279.1588928364514	279.15908647000003	1	381337.0180106106	3.1736539	3.2571519999539302	381337.0180106106	111539.90067798896	-1.9363354863344284E-4	-0.6936301827212333	0	0.27157664130927384	23
1309	3616	116	TG(8:0_11:1COOH)+NH4	TG(19:1COOH)+NH4	TG(8:0_11:1COOH)	B	0.5484286204386961	1	TG	carboxylic	M+NH4	C22 H40 N1 O8			446.27423934752176	446.27484547	1	440039.3619610436	2.5168221	2.5200956559587064	440039.3619610436	54849.70825599877	-6.06122478245652E-4	-1.3581803666407206	0	0.8492699185655839	116
4469	36587	688	TG(32:10_2:0)+NH4	TG(34:10)+NH4	TG(32:10_2:0)	C	0.9155826606775638	1	TG	triacyl	M+NH4	C37 H54 N1 O6			608.393892126056	608.39456547	1	1226198.8635525943	13.514681999999999	13.52449694317298	1226198.8635525943	230560.7693347468	-6.733439439585709E-4	-1.1067543582517512	0	1226198.8635525943	7
1318	3674	116	TG(8:0_11:1COOH)+NH4	TG(19:1COOH)+NH4	TG(8:0_11:1COOH)	B	0.5692111119423755	1	TG	carboxylic	M+NH4	C22 H40 N1 O8			446.27423934752176	446.27484547	1	439513.6798974609	2.6724784	2.6563743028953235	439513.6798974609	67962.26492035862	-6.06122478245652E-4	-1.3581803666407206	0	0.8482553594103741	116
3782	36903	534	TG(31:9COOH_2:0)+H	TG(33:9COOH)+H	TG(31:9COOH_2:0)	C	0.7291896332739535	1	TG	carboxylic	M+H	C36 H49 O8			609.3415471516786	609.3421964700001	1	1479494.9300923562	10.766013590411685	10.766013590411685	1479494.9300923562	201760.13150890384	-6.49318321507053E-4	-1.0656044185888403	0	1479494.9300923562	2
5075	36990	777	TG(32:9_2:0)+NH4	TG(34:9)+NH4	TG(32:9_2:0)	C	0.274787527561336	1	TG	triacyl	M+NH4	C37 H56 N1 O6			610.4096769958645	610.41021547	1	6230205.452570649	14.749768241574479	14.749768241574479	6230205.452570649	1299505.236190392	-5.384741355101141E-4	-0.882150458785347	0	6230205.452570649	1
3589	37	451	DAP(O-8:0)+H	DAP(O-8:0)+H	DAP(O-8:0)	C	0.43258203573325593	1	DAP	dialkyl	M+H	C16 H23 O4			279.15872573647187	279.15908647000003	1	664549.7541449141	9.9431618	9.973251777450017	664549.7541449141	140053.30870303698	-3.607335281685664E-4	-1.2922123507167014	0	0.999957775182014	23
5076	37041	778	PG(P-13:1_11:0)+NH4	PG(P-24:1)+NH4	PG(P-13:1_11:0)	C	0.16982659034948563	1	PG	alkenyl-acyl	M+NH4	C30 H61 N1 O9 P1			610.4096769958645	610.40784847	1	1136760.832147963	14.160457	14.18704191364375	1136760.832147963	220736.20440139822	0.0018285258645391878	2.9955778353081666	0	1136760.832147963	1
8428	37078	1264	DG(16:1_18:1)+NH4	DG(34:2)+NH4	DG(16:1_18:1)	A	1.26598959278196	1	DG	diacyl	M+NH4	C37 H72 N1 O5			610.5389542039037	610.54050047	1	2686799.7810919606	26.002686	26.02368221012931	2686799.7810919606	438436.14480622025	-0.0015462660962839436	-2.532616109623685	1	2686799.7810919606	7
1315	3732	116	TG(8:0_11:1COOH)+NH4	TG(19:1COOH)+NH4	TG(8:0_11:1COOH)	B	0.5576128613143089	1	TG	carboxylic	M+NH4	C22 H40 N1 O8			446.27423934752176	446.27484547	1	436147.21326578665	2.8337337000000002	2.808008290331841	436147.21326578665	55709.85653081196	-6.06122478245652E-4	-1.3581803666407206	0	0.8417581250961654	116
8434	37712	1267	DG(18:1_15:0)+Na+D7:(s)	DG(33:1)+Na+D7:(s)	DG(18:1_15:0)+D7:(s)	C	0.8810373740354951	1	DG	Dlabeled FA	M+Na	C36 H61 D7 Na1 O5		+D7@R2	610.5389542039037	610.5398354700001	1	1.4144231180673061E7	26.563213791195512	26.563213791195512	1.4144231180673061E7	1948952.5417331124	-8.812660963712915E-4	-1.4434198285093152	0	1.4144231180673061E7	1
1310	3790	116	TG(8:0_11:1COOH)+NH4	TG(19:1COOH)+NH4	TG(8:0_11:1COOH)	B	0.5545675851029358	1	TG	carboxylic	M+NH4	C22 H40 N1 O8			446.27423934752176	446.27484547	1	436388.11931611155	2.9949824	3.0460160680802986	436388.11931611155	60207.71731156894	-6.06122478245652E-4	-1.3581803666407206	0	0.8422230704611201	116
5494	38	810	DAP(O-8:0)+H	DAP(O-8:0)+H	DAP(O-8:0)	C	0.5093806452864352	1	DAP	dialkyl	M+H	C16 H23 O4			279.1588448241265	279.15908647000003	1	1338522.5018934512	16.1190757510467	16.1190757510467	1338522.5018934512	488267.42317380395	-2.4164587352970557E-4	-0.865618962174476	0	1.0003670548950965	23
8433	38367	1267	DG(15:0_18:1)+Na+D7:(s)	DG(33:1)+Na+D7:(s)	DG(15:0_18:1)+D7:(s)	A	0.8479352667312188	1	DG	Dlabeled FA	M+Na	C36 H61 D7 Na1 O5		+D7@R2	610.5389542039037	610.5398354700001	1	3.2089334325647436E7	26.717507186705035	26.717507186705035	3.2089334325647436E7	4421632.317630016	-8.812660963712915E-4	-1.4434198285093152	0	3.2089334325647436E7	1
1306	3848	116	TG(8:0_11:1COOH)+NH4	TG(19:1COOH)+NH4	TG(8:0_11:1COOH)	B	0.45336098477937764	1	TG	carboxylic	M+NH4	C22 H40 N1 O8			446.27423934752176	446.27484547	1	518646.0224172194	3.2648296702038806	3.2648296702038806	518646.0224172194	179764.12044713396	-6.06122478245652E-4	-1.3581803666407206	0	1.000979692497669	116
8961	39054	1393	DG(16:0_18:1)+NH4	DG(34:1)+NH4	DG(16:0_18:1)	A	1.3275537543854519	1	DG	diacyl	M+NH4	C37 H74 N1 O5			612.5555487159911	612.55615047	1	884999.394227865	27.091133	26.965452754283334	884999.394227865	110514.49379776146	-6.017540089260365E-4	-0.9823645874878213	4	884999.394227865	4
2000	3906	226	TG(8:0_11:1COOH)+NH4	TG(19:1COOH)+NH4	TG(8:0_11:1COOH)	B	0.5487772076663279	1	TG	carboxylic	M+NH4	C22 H40 N1 O8			446.27472276208607	446.27484547	1	428954.76937420113	4.17893791469712	4.17893791469712	428954.76937420113	438258.9830710333	-1.2270791393120817E-4	-0.2749600708015019	0	0.8510202941610063	116
8960	39560	1393	DG(16:0_18:1)+NH4	DG(34:1)+NH4	DG(16:0_18:1)	A	1.3275537543854514	1	DG	diacyl	M+NH4	C37 H74 N1 O5			612.5555487159911	612.55615047	1	5447049.851867	27.091133	27.12074427648411	5447049.851867	680201.5470253066	-6.017540089260365E-4	-0.9823645874878213	4	5447049.851867	4
2002	3964	226	TG(8:0_11:1COOH)+NH4	TG(19:1COOH)+NH4	TG(8:0_11:1COOH)	B	0.5449834288888674	1	TG	carboxylic	M+NH4	C22 H40 N1 O8			446.27472276208607	446.27484547	1	417441.43072953704	4.744085999999999	4.717949519563058	417441.43072953704	61122.268943752344	-1.2270791393120817E-4	-0.2749600708015019	0	0.8281785272902202	116
8441	40075	1272	DG(16:1_18:1)+Na	DG(34:2)+Na	DG(16:1_18:1)	A	0.7847347761189493	1	DG	diacyl	M+Na	C37 H68 Na1 O5			615.4951514177649	615.49589647	1	2.0480497643507704E7	26.01838883260061	26.01838883260061	2.0480497643507704E7	4030527.388185115	-7.450522351746258E-4	-1.210489908149877	1	2.0480497643507704E7	7
2004	4022	226	TG(8:0_11:1COOH)+NH4	TG(19:1COOH)+NH4	TG(8:0_11:1COOH)	B	0.5281266585316722	1	TG	carboxylic	M+NH4	C22 H40 N1 O8			446.27472276208607	446.27484547	1	426507.3719407547	5.338995799999999	5.3260159919563055	426507.3719407547	69232.31368496628	-1.2270791393120817E-4	-0.2749600708015019	0	0.846164805814813	116
8963	40727	1394	DG(16:0_18:1)+Na	DG(34:1)+Na	DG(16:0_18:1)	A	0.7550094249561099	1	DG	diacyl	M+Na	C37 H70 Na1 O5			617.510900890627	617.51154647	1	4441497.490558154	27.085418999999998	26.965452754283334	4441497.490558154	527850.2712795262	-6.455793729855941E-4	-1.0454521914839485	4	4441497.490558154	8
2003	4080	226	TG(8:0_11:1COOH)+NH4	TG(19:1COOH)+NH4	TG(8:0_11:1COOH)	B	0.5606563039381008	1	TG	carboxylic	M+NH4	C22 H40 N1 O8			446.27472276208607	446.27484547	1	416601.9341636442	5.499415099999999	5.473716680834161	416601.9341636442	46495.19643289789	-1.2270791393120817E-4	-0.2749600708015019	0	0.82651301692535	116
2001	4138	226	TG(8:0_11:1COOH)+NH4	TG(19:1COOH)+NH4	TG(8:0_11:1COOH)	B	0.5206426444961614	1	TG	carboxylic	M+NH4	C22 H40 N1 O8			446.27472276208607	446.27484547	1	428784.23825782706	5.671169699999999	5.613744606653426	428784.23825782706	77511.54937872328	-1.2270791393120817E-4	-0.2749600708015019	0	0.8506819707498179	116
2581	4196	321	TG(8:0_11:1COOH)+NH4	TG(19:1COOH)+NH4	TG(8:0_11:1COOH)	B	0.5254346342767586	1	TG	carboxylic	M+NH4	C22 H40 N1 O8			446.2744117797551	446.27484547	1	439290.09924039146	5.934461	5.8875766048192775	439290.09924039146	136325.3170196754	-4.336902449040281E-4	-0.9717995899725274	0	0.9811879302043681	116
207	42	12	DG(5:0_5:0)+Na	DG(10:0)+Na	DG(5:0_5:0)	C	0.13317260054325067	1	DG	diacyl	M+Na	C13 H24 Na1 O5			283.15138841903297	283.15159647	1	247258.91259733614	0.7459340999999999	0.7383146401296783	247258.91259733614	23987.671659340005	-2.0805096704634707E-4	-0.7347674058635405	0	0.8271682386245756	11
8962	42067	1394	DG(16:0_18:1)+Na	DG(34:1)+Na	DG(16:0_18:1)	A	0.75500942495611	1	DG	diacyl	M+Na	C37 H70 Na1 O5			617.510900890627	617.51154647	1	1.0435405474025073E7	27.085418999999998	27.12074427648411	1.0435405474025073E7	1240196.943054845	-6.455793729855941E-4	-1.0454521914839485	4	1.0435405474025073E7	8
2583	4254	321	TG(8:0_11:1COOH)+NH4	TG(19:1COOH)+NH4	TG(8:0_11:1COOH)	B	0.5447605919727846	1	TG	carboxylic	M+NH4	C22 H40 N1 O8			446.2744117797551	446.27484547	1	412023.2172558736	6.0910902	6.098427653012049	412023.2172558736	72010.82805359826	-4.336902449040281E-4	-0.9717995899725274	0	0.9202852703361443	116
2582	4312	321	TG(8:0_11:1COOH)+NH4	TG(19:1COOH)+NH4	TG(8:0_11:1COOH)	B	0.5389183053087684	1	TG	carboxylic	M+NH4	C22 H40 N1 O8			446.2744117797551	446.27484547	1	409055.7735557358	6.420454708433735	6.420454708433735	409055.7735557358	190469.65342033072	-4.336902449040281E-4	-0.9717995899725274	0	0.9136572585799703	116
4473	43592	692	TG(32:9COOH_2:0)+H	TG(34:9COOH)+H	TG(32:9COOH_2:0)	C	1.1215128106002703	1	TG	carboxylic	M+H	C37 H51 O8			623.3570474345901	623.35784647	1	7277305.877587407	12.334343960256005	12.334343960256005	7277305.877587407	1174596.152837902	-7.990354099547403E-4	-1.2818234523892797	0	7277305.877587407	2
3804	43644	542	TG(31:9COOH_2:0)+NH4	TG(33:9COOH)+NH4	TG(31:9COOH_2:0)	C	0.04547950959356489	1	TG	carboxylic	M+NH4	C36 H52 N1 O8			626.3680771602433	626.36874547	1	952257.4411715191	10.669338	10.662036214910142	952257.4411715191	91671.01093644617	-6.683097567474761E-4	-1.0669580439993218	0	952257.4411715191	2
2584	4370	321	TG(8:0_11:1COOH)+NH4	TG(19:1COOH)+NH4	TG(8:0_11:1COOH)	B	0.5270612000991376	1	TG	carboxylic	M+NH4	C22 H40 N1 O8			446.2744117797551	446.27484547	1	402827.2127132195	6.840239977108434	6.840239977108434	402827.2127132195	132113.4042223684	-4.336902449040281E-4	-0.9717995899725274	0	0.8997452930433278	116
6737	43763	952	TG(7:0_9:0_16:0COOH)+NH4	TG(32:0COOH)+NH4	TG(7:0_9:0_16:0COOH)	C	0.7832368566654961	1	TG	carboxylic	M+NH4	C35 H68 N1 O8			630.493309259631	630.4939454700001	1	1922118.2742915936	19.52324474656738	19.52324474656738	1922118.2742915936	495412.81396308396	-6.36210369066248E-4	-1.0090657017954037	0	1922118.2742915936	11
6738	43940	953	TG(7:0_9:0_16:0COOH)+NH4	TG(32:0COOH)+NH4	TG(7:0_9:0_16:0COOH)	C	0.8996051683511168	1	TG	carboxylic	M+NH4	C35 H68 N1 O8			630.493309259631	630.4939454700001	1	762576.086483188	20.552523	20.578572515907634	762576.086483188	185142.9017053193	-6.36210369066248E-4	-1.0090657017954037	0	762576.086483188	11
5081	44193	782	PG(23:4_3:0)+H	PG(26:4)+H	PG(23:4_3:0)	C	0.03547554159499093	1	PG	diacyl	M+H	C32 H56 O10 P1			631.3600847753805	631.36056447	1	606782.9526676431	14.960849	14.946663270623048	606782.9526676431	134158.9710982866	-4.7969461945740477E-4	-0.7597785317788567	0	606782.9526676431	4
2580	4428	321	TG(8:0_11:1COOH)+NH4	TG(19:1COOH)+NH4	TG(8:0_11:1COOH)	B	0.5221569279644137	1	TG	carboxylic	M+NH4	C22 H40 N1 O8			446.2744117797551	446.27484547	1	447780.2027506595	7.25810841807229	7.25810841807229	447780.2027506595	223871.60554280243	-4.336902449040281E-4	-0.9717995899725274	0	1.000151223720123	116
7248	44765	1014	PE(12:0_16:1)+H	PE(28:1)+H	PE(12:0_16:1)	A	1.6156318153362481	1	PE	diacyl	M+H	C33 H65 N1 O8 P1			634.443674370769	634.44423347	1	2802937.4631651524	23.215571866331658	23.215571866331658	2802937.4631651524	1278234.3554826193	-5.590992309407739E-4	-0.8812417515331916	2	0.9999865441763542	66
2585	4486	321	TG(8:0_11:1COOH)+NH4	TG(19:1COOH)+NH4	TG(8:0_11:1COOH)	B	0.520850760510622	1	TG	carboxylic	M+NH4	C22 H40 N1 O8			446.2744117797551	446.27484547	1	403065.93998465815	7.684684099999999	7.5993037506024095	403065.93998465815	120049.31971750746	-4.336902449040281E-4	-0.9717995899725274	0	0.9002785086057802	116
4484	44958	702	TG(15:2_19:4CHO)+Na	TG(34:6CHO)+Na	TG(15:2_19:4CHO)	C	0.14805340834383182	1	TG	aldehyde	M+Na	C37 H56 Na1 O7			635.3908167561129	635.3918264700001	1	4539741.561612705	13.187972172649157	13.187972172649157	4539741.561612705	1081056.2692105437	-0.0010097138871287825	-1.5891186719525592	0	4539741.561612705	4
6739	45271	954	TG(18:0COOH_5:0_9:0)+Na	TG(32:0COOH)+Na	TG(18:0COOH_5:0_9:0)	C	0.37206553760716754	1	TG	carboxylic	M+Na	C35 H64 Na1 O8			635.448503761497	635.4493414700001	1	4726156.756172724	19.683546	19.52324474656738	4726156.756172724	1219309.3324148804	-8.377085031270326E-4	-1.3182919948684426	0	4726156.756172724	12
3106	4544	395	TG(8:0_11:1COOH)+NH4	TG(19:1COOH)+NH4	TG(8:0_11:1COOH)	B	0.5002942362675887	1	TG	carboxylic	M+NH4	C22 H40 N1 O8			446.2744117797551	446.27484547	1	397565.66427491256	8.039203820545694	8.039203820545694	397565.66427491256	104647.92071212325	-4.336902449040281E-4	-0.9717995899725274	0	0.8802991300884249	116
6741	45462	956	TG(16:0COOH_7:0_9:0)+Na	TG(32:0COOH)+Na	TG(16:0COOH_7:0_9:0)	C	0.351375794117391	1	TG	carboxylic	M+Na	C35 H64 Na1 O8			635.448503761497	635.4493414700001	1	1996377.681572134	20.578572515907634	20.578572515907634	1996377.681572134	461527.4132338166	-8.377085031270326E-4	-1.3182919948684426	0	1996377.681572134	12
4485	45630	703	TG(33:10CHO_2:0)+NH4	TG(35:10CHO)+NH4	TG(33:10CHO_2:0)	C	1.2316923189774174	1	TG	aldehyde	M+NH4	C38 H54 N1 O7			636.3885295404364	636.38948047	1	7838522.4566159975	11.784653	11.715401631641727	7838522.4566159975	1141476.6414387273	-9.509295636007664E-4	-1.49425591267516	0	7838522.4566159975	6
8454	45797	1279	PE(12:0_16:0)+H	PE(28:0)+H	PE(12:0_16:0)	A	1.5376517407238028	1	PE	diacyl	M+H	C33 H67 N1 O8 P1			636.4590391603285	636.45988347	1	1.0413695309610661E7	26.649785257642836	26.649785257642836	1.0413695309610661E7	2851338.2399998466	-8.443096714927378E-4	-1.326570559680508	3	1.0413695309610661E7	15
8452	45909	1279	PA(18:1_12:0)+NH4	PA(30:1)+NH4	PA(18:1_12:0)	C	1.226731973084296	1	PA	diacyl	M+NH4	C33 H67 N1 O8 P1			636.4590391603285	636.45988347	1	25978.381648633585	26.738150577481175	26.738150577481175	25978.381648633585	7113.05168874089	-8.443096714927378E-4	-1.326570559680508	0	25978.381648633585	13
8453	45985	1279	PE(12:0_16:0)+H	PE(28:0)+H	PE(12:0_16:0)	A	1.5686316142288188	1	PE	diacyl	M+H	C33 H67 N1 O8 P1			636.4590391603285	636.45988347	1	8538775.212629812	26.878964720765943	26.878964720765943	8538775.212629812	2337972.7908943845	-8.443096714927378E-4	-1.326570559680508	3	8538775.212629812	15
204	46	12	DG(5:0_5:0)+Na	DG(10:0)+Na	DG(5:0_5:0)	C	0.22418577046670649	1	DG	diacyl	M+Na	C13 H24 Na1 O5			283.15138841903297	283.15159647	1	257001.82492457624	1.1844463722002434	1.1844463722002434	257001.82492457624	178695.07630292035	-2.0805096704634707E-4	-0.7347674058635405	0	0.8597617154143125	11
3103	4602	395	TG(8:0_11:1COOH)+NH4	TG(19:1COOH)+NH4	TG(8:0_11:1COOH)	B	0.510413363764529	1	TG	carboxylic	M+NH4	C22 H40 N1 O8			446.2744117797551	446.27484547	1	446555.2955644297	8.4494513	8.26347421669954	446555.2955644297	195475.82543782363	-4.336902449040281E-4	-0.9717995899725274	0	0.9887731098174534	116
3821	46104	555	PG(21:2_4:0)+NH4	PG(25:2)+NH4	PG(21:2_4:0)	C	0.062081644535150915	1	PG	diacyl	M+NH4	C31 H61 N1 O10 P1			638.4040445105411	638.40276347	1	901338.7357712092	11.058226	11.063755950641436	901338.7357712092	114478.00607064199	0.0012810405411300962	2.0066320412982073	0	901338.7357712092	8
3822	46260	556	PG(11:0_14:2)+NH4	PG(25:2)+NH4	PG(11:0_14:2)	C	1.9978760542519338	1	PG	diacyl	M+NH4	C31 H61 N1 O10 P1			638.4040445105411	638.40276347	1	4.451687279242812E7	11.39153229682087	11.39153229682087	4.451687279242812E7	5664191.077647076	0.0012810405411300962	2.0066320412982073	0	4.451687279242812E7	8
3107	4660	395	TG(8:0_11:1COOH)+NH4	TG(19:1COOH)+NH4	TG(8:0_11:1COOH)	B	0.5539957439145241	1	TG	carboxylic	M+NH4	C22 H40 N1 O8			446.2744117797551	446.27484547	1	397138.264072337	8.639175051282052	8.639175051282052	397138.264072337	76804.69994594225	-4.336902449040281E-4	-0.9717995899725274	0	0.8793527706305148	116
8450	46857	1277	TG(P-6:0_12:0_18:1)+NH4	TG(P-36:1)+NH4	TG(P-6:0_12:0_18:1)	C	0.6226378413364017	1	TG	alkenyl-acyl	M+NH4	C39 H76 N1 O5			638.5714987359798	638.57180047	1	2813187.245378335	26.765324	26.791344207207825	2813187.245378335	377364.56710479624	-3.0173402012678707E-4	-0.4725134444034424	0	2813187.245378335	6
3105	4718	395	TG(8:0_11:1COOH)+NH4	TG(19:1COOH)+NH4	TG(8:0_11:1COOH)	B	0.6338955724346014	1	TG	carboxylic	M+NH4	C22 H40 N1 O8			446.2744117797551	446.27484547	1	404471.11257453286	8.970788543030901	8.970788543030901	404471.11257453286	82159.07546627744	-4.336902449040281E-4	-0.9717995899725274	0	0.8955893341409128	116
3108	4776	395	TG(8:0_11:1COOH)+NH4	TG(19:1COOH)+NH4	TG(8:0_11:1COOH)	B	0.5187817343265948	1	TG	carboxylic	M+NH4	C22 H40 N1 O8			446.2744117797551	446.27484547	1	392110.7625974148	9.2450871	9.196975780177516	392110.7625974148	77703.27581856305	-4.336902449040281E-4	-0.9717995899725274	0	0.8682207600657594	116
8449	48020	1276	DG(18:1_20:4)+H	DG(38:5)+H	DG(18:1_20:4)	A	0.4446631761180793	1	DG	diacyl	M+H	C41 H71 O5			643.5263875878021	643.52960147	1	4674708.342373729	26.791344207207825	26.791344207207825	4674708.342373729	769769.2650359982	-0.003213882197883322	-4.994143938529255	1	4674708.342373729	1
3102	4834	395	TG(8:0_11:1COOH)+NH4	TG(19:1COOH)+NH4	TG(8:0_11:1COOH)	B	0.5442247136526966	1	TG	carboxylic	M+NH4	C22 H40 N1 O8			446.2744117797551	446.27484547	1	401165.6460241682	9.543923999868507	9.543923999868507	401165.6460241682	150062.29335262347	-4.336902449040281E-4	-0.9717995899725274	0	0.8882702933124516	116
3730	4892	507	TG(8:0_11:1COOH)+NH4	TG(19:1COOH)+NH4	TG(8:0_11:1COOH)	B	0.4994804191914857	1	TG	carboxylic	M+NH4	C22 H40 N1 O8			446.2742500732176	446.27484547	1	387608.0359838027	9.7590497	9.766682149131432	387608.0359838027	55589.241679786166	-5.953967823870698E-4	-1.334146561499803	0	0.8716083491685718	116
3831	49360	563	PG(23:7_3:0)+Na	PG(26:7)+Na	PG(23:7_3:0)	C	0.06961633953276819	1	PG	diacyl	M+Na	C32 H49 Na1 O10 P1			647.2973518634435	647.2955594700001	1	886531.2398449616	10.709449	10.735219631651532	886531.2398449616	132888.8203076177	0.001792393443452056	2.769047150600288	0	886531.2398449616	1
7846	49417	1126	PE(15:0_14:1)+H	PE(29:1)+H	PE(15:0_14:1)	A	1.6726791850100637	1	PE	diacyl	M+H	C34 H67 N1 O8 P1			648.4611190033692	648.45988347	1	1651687.055042353	25.109138128016788	25.109138128016788	1651687.055042353	1116436.892596188	0.0012355333691402848	1.9053334762918654	2	1.0001747989201422	66
5015	4950	754	TG(8:0_11:1COOH)+NH4	TG(19:1COOH)+NH4	TG(8:0_11:1COOH)	B	0.5192312350319496	1	TG	carboxylic	M+NH4	C22 H40 N1 O8			446.27451837741387	446.27484547	1	418665.0978472484	15.178438	15.144533444444445	418665.0978472484	262068.6275906061	-3.270925861329488E-4	-0.7329388770489748	0	0.9266032310254264	116
205	50	12	DG(5:0_5:0)+Na	DG(10:0)+Na	DG(5:0_5:0)	C	0.20590086171783384	1	DG	diacyl	M+Na	C13 H24 Na1 O5			283.15138841903297	283.15159647	1	255132.84638407815	1.5942165000000001	1.5613507665357211	255132.84638407815	25537.597207793475	-2.0805096704634707E-4	-0.7347674058635405	0	0.85350932325125	11
6163	5008	906	TG(8:0_11:1COOH)+NH4	TG(19:1COOH)+NH4	TG(8:0_11:1COOH)	B	0.5303814598395892	1	TG	carboxylic	M+NH4	C22 H40 N1 O8			446.2744821941423	446.27484547	1	451226.7233284018	17.807501052682927	17.807501052682927	451226.7233284018	392457.26992608496	-3.632758576941342E-4	-0.8140172247411296	0	0.943998753824306	116
6201	50082	915	TG(20:1_15:4CHO)+Na	TG(35:5CHO)+Na	TG(20:1_15:4CHO)	C	0.2109132172884799	1	TG	aldehyde	M+Na	C38 H60 Na1 O7			651.4228004699428	651.4231264700002	1	513293.423102384	19.512018	19.500363936780815	513293.423102384	125444.65562388423	-3.2600005738459004E-4	-0.5004424461309147	0	513293.423102384	28
3830	50917	562	TG(20:5_2:0_13:4COOH)+NH4	TG(35:9COOH)+NH4	TG(20:5_2:0_13:4COOH)	C	0.20441468190524076	1	TG	carboxylic	M+NH4	C38 H56 N1 O8			654.3994934388757	654.4000454700001	1	1194562.2475362753	11.525402	11.555458076181344	1194562.2475362753	208475.48387788516	-5.520311244708864E-4	-0.8435675785326172	0	1194562.2475362753	2
7250	51216	1016	PE(28:1)+Na	PE(28:1)+Na	PE(28:1)	C	1.753130799692831	1	PE	diacyl	M+Na	C33 H64 N1 Na1 O8 P1			656.4246731940553	656.4261784700001	1	838187.9635437102	23.172187	23.217483275376885	838187.9635437102	247365.05497463874	-0.00150527594473715	-2.2931362828819584	6	1.0000620100335806	29
6676	5132	939	DAP(O-14:0_O-6:0)+H	DAP(O-20:0)+H	DAP(O-14:0_O-6:0)	B	0.8728396279769577	1	DAP	dialkyl	M+H	C28 H47 O4			447.34638065940004	447.34688647	1	3595207.7318196157	19.672314070346346	19.672314070346346	3595207.7318196157	1053643.1752517654	-5.058105999751206E-4	-1.1306884993654218	0	3595207.7318196157	23
4487	51367	705	PG(24:6_3:0)+NH4	PG(27:6)+NH4	PG(24:6_3:0)	C	0.04201593493639349	1	PG	diacyl	M+NH4	C33 H57 N1 O10 P1			658.3705176346078	658.37146347	1	1696209.6492390933	11.668249	11.715260873520371	1696209.6492390933	237806.3281584529	-9.45835392144545E-4	-1.4366275827419972	0	1696209.6492390933	1
4488	51521	706	LBPA(24:6_3:0)+NH4	LBPA(27:6)+NH4	LBPA(24:6_3:0)	C	0.019146830599322776	1	LBPA	Monoacylglycerophosphomonoradylglycerols	M+NH4	C33 H57 N1 O10 P1			658.3705176346078	658.37146347	1	1052268.5414319444	12.283964	12.296748556588197	1052268.5414319444	169901.88755084344	-9.45835392144545E-4	-1.4366275827419972	0	1052268.5414319444	1
8458	51539	1282	PE(28:0)+Na	PE(28:0)+Na	PE(28:0)	C	1.9558902319934124	1	PE	diacyl	M+Na	C33 H66 N1 Na1 O8 P1			658.4410932977986	658.44182847	1	2893772.3717222703	26.65050099604251	26.65050099604251	2893772.3717222703	1099387.6748175088	-7.351722014163897E-4	-1.1165323300817709	7	2893772.3717222703	17
8457	51673	1282	PE(28:0)+Na	PE(28:0)+Na	PE(28:0)	C	2.988031023584722	1	PE	diacyl	M+Na	C33 H66 N1 Na1 O8 P1			658.4410932977986	658.44182847	1	3004548.559868467	26.87744171654962	26.87744171654962	3004548.559868467	1141473.2158577368	-7.351722014163897E-4	-1.1165323300817709	7	3004548.559868467	17
5571	518	833	DAP(O-16:0)+H	DAP(O-16:0)+H	DAP(O-16:0)	C	0.7984831662844093	1	DAP	dialkyl	M+H	C24 H39 O4			391.28367094543836	391.28428647000004	1	2.251604146899969E7	16.123000381869502	16.123000381869502	2.251604146899969E7	5609106.646893527	-6.155245616810134E-4	-1.5730856568489637	0	2.251604146899969E7	23
8968	51807	1396	PE(28:0)+Na	PE(28:0)+Na	PE(28:0)	C	2.7905676894433187	1	PE	diacyl	M+Na	C33 H66 N1 Na1 O8 P1			658.4410932977986	658.44182847	1	3476395.893130407	26.988284	26.961885664847276	3476395.893130407	1103157.1583101533	-7.351722014163897E-4	-1.1165323300817709	7	3476395.893130407	17
6742	51989	957	TG(5:0_9:0_20:0COOH)+NH4	TG(34:0COOH)+NH4	TG(5:0_9:0_20:0COOH)	C	0.8207082804230039	1	TG	carboxylic	M+NH4	C37 H72 N1 O8			658.5246168200223	658.5252454700001	1	3160410.373170083	20.70375020726008	20.70375020726008	3160410.373170083	704141.1508012399	-6.286499777843346E-4	-0.9546322763848102	0	3160410.373170083	11
7251	52224	1017	TG(7:0_9:0_18:0COOH)+NH4	TG(34:0COOH)+NH4	TG(7:0_9:0_18:0COOH)	C	1.1159478499005275	1	TG	carboxylic	M+NH4	C37 H72 N1 O8			658.5246168200223	658.5252454700001	1	6903401.794717853	21.55321852725281	21.55321852725281	6903401.794717853	1481770.3691443198	-6.286499777843346E-4	-0.9546322763848102	0	6903401.794717853	11
6743	52383	958	TG(5:0_9:0_20:0COOH)+NH4	TG(34:0COOH)+NH4	TG(5:0_9:0_20:0COOH)	C	0.7348773618832906	1	TG	carboxylic	M+NH4	C37 H72 N1 O8			658.5279133023708	658.5252454700001	1	65443.204785073234	20.586806	20.535870546141215	65443.204785073234	4273.469557017258	0.0026678323707756135	4.051219246205584	0	1.0003379918752713	11
6672	5292	939	DAP(O-20:0)+H	DAP(O-20:0)+H	DAP(O-20:0)	C	0.9794386147040196	1	DAP	dialkyl	M+H	C28 H47 O4			447.34638065940004	447.34688647	1	5218758.165235665	20.036255490735044	20.036255490735044	5218758.165235665	1529455.1342397574	-5.058105999751206E-4	-1.1306884993654218	0	5218758.165235665	23
8461	52925	1285	Co(Q7)+H	Co(Q7)+H	Co(Q7)	A	0.8091928727321146	1	Co	Coenzyme Q	M+H	C44 H67 O4			659.5027010091928	659.50338647	1	4958299.319709623	26.553911	26.595453516081683	4958299.319709623	693432.3618457782	-6.854608071762414E-4	-1.0393581763484723	0	4958299.319709623	1
7849	53165	1128	PE(14:1_16:1)+H	PE(30:2)+H	PE(14:1_16:1)	A	1.8076494576629656	1	PE	diacyl	M+H	C35 H67 N1 O8 P1			660.4593575287045	660.45988347	1	2049639.9459442694	23.345952486527413	23.345952486527413	2049639.9459442694	754807.7512929331	-5.259412955638254E-4	-0.7963252150793879	2	2049639.9459442694	30
8462	53308	1286	PE(14:0_16:1)+H	PE(30:1)+H	PE(14:0_16:1)	A	1.6932702238853121	1	PE	diacyl	M+H	C35 H69 N1 O8 P1			662.4746072696677	662.47553347	1	6.2857326409446895E7	25.77825825979654	25.77825825979654	6.2857326409446895E7	2.6485671209256295E7	-9.26200332287408E-4	-1.3980887121105272	2	6.2857326409446895E7	66
6673	5375	939	DAP(O-14:0_O-6:0)+H	DAP(O-20:0)+H	DAP(O-14:0_O-6:0)	C	0.5976726323589748	1	DAP	dialkyl	M+H	C28 H47 O4			447.34638065940004	447.34688647	1	4757460.473223455	20.27024838243733	20.27024838243733	4757460.473223455	1394263.1783907807	-5.058105999751206E-4	-1.1306884993654218	0	4757460.473223455	23
206	54	12	DG(5:0_5:0)+Na	DG(10:0)+Na	DG(5:0_5:0)	C	0.22062801278301825	1	DG	diacyl	M+Na	C13 H24 Na1 O5			283.15138841903297	283.15159647	1	252142.52685723692	1.9469684	1.9074874552111596	252142.52685723692	41982.131994564785	-2.0805096704634707E-4	-0.7347674058635405	0	0.8435056501380788	11
6745	54538	960	TG(21:0_4:0COOH_9:0)+Na	TG(34:0COOH)+Na	TG(21:0_4:0COOH_9:0)	C	0.8894393880232528	1	TG	carboxylic	M+Na	C37 H68 Na1 O8			663.4795993231866	663.4806414700001	1	7501638.5552011095	20.70375020726008	20.70375020726008	7501638.5552011095	1735756.845744497	-0.0010421468135746181	-1.5707254844325247	0	7501638.5552011095	11
6675	5456	939	DAP(O-14:0_O-6:0)+H	DAP(O-20:0)+H	DAP(O-14:0_O-6:0)	C	0.6142120781286583	1	DAP	dialkyl	M+H	C28 H47 O4			447.34638065940004	447.34688647	1	2680466.5738402084	20.40214463305981	20.40214463305981	2680466.5738402084	785561.0920673554	-5.058105999751206E-4	-1.1306884993654218	0	2680466.5738402084	23
7249	54672	1015	TG(18:0COOH_7:0_9:0)+Na	TG(34:0COOH)+Na	TG(18:0COOH_7:0_9:0)	C	0.7768450459230812	1	TG	carboxylic	M+Na	C37 H68 Na1 O8			663.4795993231866	663.4806414700001	1	1.7935977441144228E7	21.55321852725281	21.55321852725281	1.7935977441144228E7	3779628.3890570174	-0.0010421468135746181	-1.5707254844325247	0	1.7935977441144228E7	11
4504	54999	711	PE(14:0_16:0)+H	PE(30:0)+H	PE(14:0_16:0)	A	1.764292935859878	1	PE	diacyl	M+H	C35 H71 N1 O8 P1			664.4903996850803	664.49118347	1	1989022.488856318	12.982238705658858	12.982238705658858	1989022.488856318	444936.49836330087	-7.837849196903335E-4	-1.1795254657740926	4	1989022.488856318	13
4503	55183	711	PE(14:0_16:0)+H	PE(30:0)+H	PE(14:0_16:0)	A	1.8056956337011192	1	PE	diacyl	M+H	C35 H71 N1 O8 P1			664.4903996850803	664.49118347	1	3776046.102058	13.554740586259548	13.554740586259548	3776046.102058	844686.643675975	-7.837849196903335E-4	-1.1795254657740926	4	3776046.102058	13
5086	55367	786	PE(14:0_16:0)+H	PE(30:0)+H	PE(14:0_16:0)	A	1.7073061738302053	1	PE	diacyl	M+H	C35 H71 N1 O8 P1			664.4903996850803	664.49118347	1	6062659.822766346	14.908032257971016	14.908032257971016	6062659.822766346	1.9075434997497033E7	-7.837849196903335E-4	-1.1795254657740926	4	1.00001331454192	13
6677	5537	939	DAP(O-14:0_O-6:0)+H	DAP(O-20:0)+H	DAP(O-14:0_O-6:0)	B	1.0073388264779701	1	DAP	dialkyl	M+H	C28 H47 O4			447.34638065940004	447.34688647	1	3438376.136395495	20.723862704442176	20.723862704442176	3438376.136395495	1007680.7295438403	-5.058105999751206E-4	-1.1306884993654218	0	3438376.136395495	23
3190	55852	432	PI(20:6_3:0)+H	PI(23:6)+H	PI(20:6_3:0)	C	0.011646816150312904	1	PI	diacyl	M+H	C32 H50 O13 P1			673.297744855952	673.29835947	1	1908197.3159776346	9.5628552	9.608185864379879	1908197.3159776346	214369.7545051945	-6.14614048004114E-4	-0.9128398111171658	0	1908197.3159776346	1
7857	55915	1131	PE(16:1_15:1)+H	PE(31:2)+H	PE(16:1_15:1)	B	1.751925224583617	1	PE	diacyl	M+H	C36 H69 N1 O8 P1			674.4752508834954	674.47553347	1	2362409.655963472	24.466070069529867	24.466070069529867	2362409.655963472	874054.3917349093	-2.8258650456791656E-4	-0.4189718688466652	2	2362409.655963472	29
8989	56219	1404	PE(15:0_16:1)+H	PE(31:1)+H	PE(15:0_16:1)	A	1.7712343016469116	1	PE	diacyl	M+H	C36 H71 N1 O8 P1			676.4900961265955	676.49118347	1	5.0678633339125805E7	27.12413391015908	27.12413391015908	5.0678633339125805E7	1.8835532705718447E7	-0.001087343404492458	-1.607326968029312	4	5.0678633339125805E7	66
3114	5635	400	TG(2:0_2:0_17:5COOH)+H	TG(21:5COOH)+H	TG(2:0_2:0_17:5COOH)	C	0.7470371292506991	1	TG	carboxylic	M+H	C24 H33 O8			449.21643476091936	449.21699646999997	1	1.909666317469643E7	9.55651222379816	9.55651222379816	1.909666317469643E7	2689397.4552133987	-5.617090806140368E-4	-1.2504166118757378	0	1.909666317469643E7	3
10177	56354	1585	PE(15:0_16:1)+H	PE(31:1)+H	PE(15:0_16:1)	A	1.4361692174709377	1	PE	diacyl	M+H	C36 H71 N1 O8 P1			676.4903660397144	676.49118347	1	706462.1649770702	31.651469	31.631140485419472	706462.1649770702	73087.82136374604	-8.17430285565024E-4	-1.208337436953367	4	0.584133212339372	66
2598	5641	327	TG(3:0_2:0_16:5CHO)+NH4	TG(21:5CHO)+NH4	TG(3:0_2:0_16:5CHO)	C	0.10643083057614162	1	TG	aldehyde	M+NH4	C24 H36 N1 O7			450.24832717205265	450.24863047	1	1048726.139945258	7.604904140152848	7.604904140152848	1048726.139945258	228084.12727854267	-3.032979473687192E-4	-0.6736224328989152	0	1048726.139945258	1
8481	56671	1293	Co(Q7)+NH4	Co(Q7)+NH4	Co(Q7)	A	0.8453635552680873	1	Co	Coenzyme Q	M+NH4	C44 H70 N1 O4			676.5289605234594	676.5299354699999	1	3107176.125917056	26.576766	26.595391336578064	3107176.125917056	417961.810091769	-9.74946540509336E-4	-1.4410977237048437	0	3107176.125917056	1
7284	56716	1039	PE(15:0_16:0)+H	PE(31:0)+H	PE(15:0_16:0)	A	1.800067131605742	1	PE	diacyl	M+H	C36 H73 N1 O8 P1			678.5060295615168	678.5068334700001	1	4180163.035291262	22.07681350551155	22.07681350551155	4180163.035291262	6737130.360999694	-8.039084832489607E-4	-1.1848190669338372	2	4180163.035291262	13
6752	57761	963	TG(20:6CHO_3:0_16:2)+H	TG(39:8CHO)+H	TG(20:6CHO_3:0_16:2)	C	0.17342340414879734	1	TG	aldehyde	M+H	C42 H63 O7			679.4536034712999	679.4568314700001	1	826794.8904339231	20.644054	20.69606525946841	826794.8904339231	208324.99674351947	-0.00322799870025392	-4.750847949070653	0	826794.8904339231	9
1110	58	93	DG(5:0_5:0)+Na	DG(10:0)+Na	DG(5:0_5:0)	C	0.14104495459198702	1	DG	diacyl	M+Na	C13 H24 Na1 O5			283.15129659164154	283.15159647	1	250007.24810205205	2.1822781649608953	2.1822781649608953	250007.24810205205	50543.35484767636	-2.9987835847578026E-4	-1.059071470130591	0	0.47823498243455903	11
8505	59383	1308	PE(30:1)+Na	PE(30:1)+Na	PE(30:1)	C	2.769345674969703	1	PE	diacyl	M+Na	C35 H68 N1 Na1 O8 P1			684.4565833936755	684.4574784700001	1	1.601937266422923E7	25.800533820849353	25.800533820849353	1.601937266422923E7	8183086.262123708	-8.950763245820781E-4	-1.307715432172261	10	1.601937266422923E7	29
5087	59539	787	PE(30:0)+Na	PE(30:0)+Na	PE(30:0)	C	2.7915143735419914	1	PE	diacyl	M+Na	C35 H70 N1 Na1 O8 P1			686.4725409968482	686.47312847	1	1271981.56962098	14.86607237004831	14.86607237004831	1271981.56962098	4057858.5033332505	-5.874731517678811E-4	-0.8557839454751316	9	1.000000046689381	15
7304	59783	1055	TG(7:0_9:0_20:0COOH)+NH4	TG(36:0COOH)+NH4	TG(7:0_9:0_20:0COOH)	C	0.9685116948178119	1	TG	carboxylic	M+NH4	C39 H76 N1 O8			686.5556516718082	686.5565454700001	1	2.110244611292832E7	22.387468434164358	22.387468434164358	2.110244611292832E7	4002304.705931035	-8.937981918961668E-4	-1.3018555917742316	0	2.110244611292832E7	11
7907	59986	1161	PE(16:1_16:1)+H	PE(32:2)+H	PE(16:1_16:1)	A	1.5491865326490504	1	PE	diacyl	M+H	C37 H71 N1 O8 P1			688.4896067752741	688.49118347	1	4.097924401370418E7	25.084336999999998	25.232844246225234	4.097924401370418E7	1.2379610048370482E7	-0.001576694725940797	-2.290070675737319	3	58.34010174721641	29
4927	6	733	PFAA(16:0)+H	PFAA(16:0)+H	PFAA(16:0)	A	0.09357042270998768	1	PFAA	Primary amides	M+H	C16 H34 N1 O1			256.26319665117404	256.26349047	1	505438.10288418084	15.389852	15.34479654589372	505438.10288418084	249015.10111989934	-2.9381882598045195E-4	-1.1465472374781853	0	0.9291931958229944	8
8514	60127	1315	PE(16:1_16:1)+H	PE(32:2)+H	PE(16:1_16:1)	A	1.6077160260396435	1	PE	diacyl	M+H	C37 H71 N1 O8 P1			688.4896067752741	688.49118347	1	3.7241906074124016E7	25.256855916523136	25.256855916523136	3.7241906074124016E7	1.2392159333432406E7	-0.001576694725940797	-2.290070675737319	3	3.7241906074124016E7	29
8513	60268	1315	PE(16:1_16:1)+H	PE(32:2)+H	PE(16:1_16:1)	A	1.5988036795243876	1	PE	diacyl	M+H	C37 H71 N1 O8 P1			688.4896067752741	688.49118347	1	5.275812597310849E7	25.333710103669404	25.333710103669404	5.275812597310849E7	1.755514612734378E7	-0.001576694725940797	-2.290070675737319	3	5.275812597310849E7	29
8981	60409	1403	PE(16:1_16:1)+H	PE(32:2)+H	PE(16:1_16:1)	A	1.4173170921484446	1	PE	diacyl	M+H	C37 H71 N1 O8 P1			688.4896067752741	688.49118347	1	1747610.3773391375	27.733288836834735	27.733288836834735	1747610.3773391375	1106850.782610854	-0.001576694725940797	-2.290070675737319	3	0.9999804075431548	29
8982	60550	1403	PE(16:1_16:1)+H	PE(32:2)+H	PE(16:1_16:1)	A	1.6141262562517285	1	PE	diacyl	M+H	C37 H71 N1 O8 P1			688.4896067752741	688.49118347	1	1287621.5875682824	28.160298	28.14059487990196	1287621.5875682824	122466.42064753768	-0.001576694725940797	-2.290070675737319	3	0.7367754143565759	29
523	60719	36	PE(16:0_16:1)+H	PE(32:1)+H	PE(16:0_16:1)	A	1.741958611714744	1	PE	diacyl	M+H	C37 H73 N1 O8 P1			690.5059007956834	690.5068334700001	1	485018.08230979246	0.12248711999999999	0.09603878447636452	485018.08230979246	27938.217244875377	-9.326743166866436E-4	-1.350708683208029	3	0.4023045809740953	66
524	60928	36	PE(16:0_16:1)+H	PE(32:1)+H	PE(16:0_16:1)	A	1.742986614080996	1	PE	diacyl	M+H	C37 H73 N1 O8 P1			690.5059007956834	690.5068334700001	1	402936.3514079413	0.29123107000000004	0.15565121419269004	402936.3514079413	72616.05902973049	-9.326743166866436E-4	-1.350708683208029	3	0.3342208175835877	66
525	61137	36	PE(16:0_16:1)+H	PE(32:1)+H	PE(16:0_16:1)	A	1.7004167862966626	1	PE	diacyl	M+H	C37 H73 N1 O8 P1			690.5059007956834	690.5068334700001	1	380287.83123624657	0.4524843	0.37102515381296297	380287.83123624657	52595.51971199595	-9.326743166866436E-4	-1.350708683208029	3	0.3154347068184694	66
527	61346	36	PE(16:0_16:1)+H	PE(32:1)+H	PE(16:0_16:1)	A	1.7562300680019172	1	PE	diacyl	M+H	C37 H73 N1 O8 P1			690.5059007956834	690.5068334700001	1	364301.7805840555	0.61359323	0.6748562472058479	364301.7805840555	66322.56993060822	-9.326743166866436E-4	-1.350708683208029	3	0.30217486838433744	66
531	61555	36	PE(16:0_16:1)+H	PE(32:1)+H	PE(16:0_16:1)	A	1.7585324330974579	1	PE	diacyl	M+H	C37 H73 N1 O8 P1			690.5059007956834	690.5068334700001	1	352756.22392871097	0.7748587299999999	0.794081106638499	352756.22392871097	25921.06713511312	-9.326743166866436E-4	-1.350708683208029	3	0.2925982556728668	66
528	61764	36	PE(16:0_16:1)+H	PE(32:1)+H	PE(16:0_16:1)	B	1.661321133874382	1	PE	diacyl	M+H	C37 H73 N1 O8 P1			690.5059007956834	690.5068334700001	1	359005.6928918587	0.93588392	0.9325357821086744	359005.6928918587	31153.603948631575	-9.326743166866436E-4	-1.350708683208029	3	0.2977819593000728	66
538	61973	36	PE(16:0_16:1)+H	PE(32:1)+H	PE(16:0_16:1)	A	1.9373772712567428	1	PE	diacyl	M+H	C37 H73 N1 O8 P1			690.5059007956834	690.5068334700001	1	353795.67784936924	1.097356	1.1229109608801655	353795.67784936924	46577.53336373398	-9.326743166866436E-4	-1.350708683208029	3	0.293460444298909	66
1108	62	93	DG(5:0_5:0)+Na	DG(10:0)+Na	DG(5:0_5:0)	C	0.1889520309628249	1	DG	diacyl	M+Na	C13 H24 Na1 O5			283.15129659164154	283.15159647	1	251834.74665551438	2.6439090000000003	2.667890808270249	251834.74665551438	25891.457598464705	-2.9987835847578026E-4	-1.059071470130591	0	0.48173077603754083	11
535	62182	36	PE(16:1_16:0)+H	PE(32:1)+H	PE(16:1_16:0)	B	1.6190049548081675	1	PE	diacyl	M+H	C37 H73 N1 O8 P1			690.5059007956834	690.5068334700001	1	347358.483051261	1.2583795	1.2729035259728556	347358.483051261	81676.27637166911	-9.326743166866436E-4	-1.350708683208029	3	0.28812102902686676	66
539	62391	36	PE(16:0_16:1)+H	PE(32:1)+H	PE(16:0_16:1)	B	1.54134182375661	1	PE	diacyl	M+H	C37 H73 N1 O8 P1			690.5059007956834	690.5068334700001	1	340736.386806039	1.4191871	1.4498178335180798	340736.386806039	26334.20628175647	-9.326743166866436E-4	-1.350708683208029	3	0.2826282448353641	66
537	62600	36	PE(16:0_16:1)+H	PE(32:1)+H	PE(16:0_16:1)	A	1.7641567928866604	1	PE	diacyl	M+H	C37 H73 N1 O8 P1			690.5059007956834	690.5068334700001	1	350952.50416949805	1.5768404	1.5901954905920077	350952.50416949805	28667.292665087185	-9.326743166866436E-4	-1.350708683208029	3	0.2911021367684558	66
536	62809	36	PE(16:0_16:1)+H	PE(32:1)+H	PE(16:0_16:1)	A	1.6623282276133737	1	PE	diacyl	M+H	C37 H73 N1 O8 P1			690.5059007956834	690.5068334700001	1	343306.3027205097	1.7339995000000001	1.7363420924771928	343306.3027205097	40288.52385551282	-9.326743166866436E-4	-1.350708683208029	3	0.2847598951445363	66
534	63018	36	PE(16:0_16:1)+H	PE(32:1)+H	PE(16:0_16:1)	A	1.7464353874458183	1	PE	diacyl	M+H	C37 H73 N1 O8 P1			690.5059007956834	690.5068334700001	1	347788.5231976151	1.8951185000000002	1.8555669519098439	347788.5231976151	29065.363438978413	-9.326743166866436E-4	-1.350708683208029	3	0.2884777314410471	66
1347	63227	123	PE(16:0_16:1)+H	PE(32:1)+H	PE(16:0_16:1)	A	1.7076306258047202	1	PE	diacyl	M+H	C37 H73 N1 O8 P1			690.5059007956834	690.5068334700001	1	347402.33912045136	2.056213	2.0210470897119404	347402.33912045136	82076.27199270038	-9.326743166866436E-4	-1.350708683208029	3	0.28281725096602045	66
1349	63436	123	PE(16:0_16:1)+H	PE(32:1)+H	PE(16:0_16:1)	A	1.7656171446538493	1	PE	diacyl	M+H	C37 H73 N1 O8 P1			690.5059007956834	690.5068334700001	1	341668.83325880737	2.3051208889600994	2.3051208889600994	341668.83325880737	107414.31805964072	-9.326743166866436E-4	-1.350708683208029	3	0.2781496532454838	66
1353	63645	123	PE(16:0_16:1)+H	PE(32:1)+H	PE(16:0_16:1)	A	1.767283375894646	1	PE	diacyl	M+H	C37 H73 N1 O8 P1			690.5059007956834	690.5068334700001	1	333055.7989387733	2.5399074	2.5066597330212934	333055.7989387733	27279.92423485487	-9.326743166866436E-4	-1.350708683208029	3	0.27113785621776304	66
1348	63854	123	PE(16:0_16:1)+H	PE(32:1)+H	PE(16:0_16:1)	A	1.7537724749421484	1	PE	diacyl	M+H	C37 H73 N1 O8 P1			690.5059007956834	690.5068334700001	1	343915.3221582016	2.7013925	2.6640519731452734	343915.3221582016	28927.742583478685	-9.326743166866436E-4	-1.350708683208029	3	0.2799785005021284	66
1354	64063	123	PE(16:0_16:1)+H	PE(32:1)+H	PE(16:0_16:1)	A	1.9620359686846665	1	PE	diacyl	M+H	C37 H73 N1 O8 P1			690.5059007956834	690.5068334700001	1	333522.44800816505	2.8626411000000003	2.8963014982062685	333522.44800816505	52333.31541905889	-9.326743166866436E-4	-1.350708683208029	3	0.27151775120438104	66
1356	64272	123	PE(16:0_16:1)+H	PE(32:1)+H	PE(16:0_16:1)	A	1.7356513549924961	1	PE	diacyl	M+H	C37 H73 N1 O8 P1			690.5059007956834	690.5068334700001	1	329508.62430402124	3.0240893	2.999950046580597	329508.62430402124	24448.084362627662	-9.326743166866436E-4	-1.350708683208029	3	0.26825013191102154	66
1345	64481	123	PE(16:0_16:1)+H	PE(32:1)+H	PE(16:0_16:1)	A	1.6467111873783513	1	PE	diacyl	M+H	C37 H73 N1 O8 P1			690.5059007956834	690.5068334700001	1	465996.3550608347	3.1854305000000003	3.2686685053288556	465996.3550608347	114981.52476305982	-9.326743166866436E-4	-1.350708683208029	3	0.37936361750516595	66
2034	64690	232	PE(16:0_16:1)+H	PE(32:1)+H	PE(16:0_16:1)	A	1.6888345848277155	1	PE	diacyl	M+H	C37 H73 N1 O8 P1			690.5064571612816	690.5068334700001	1	329989.1214607388	4.389938898808341	4.389938898808341	329989.1214607388	291681.0288843554	-3.7630871850069525E-4	-0.5449742150630552	3	0.7182108582000585	66
2616	64899	333	PE(16:0_16:1)+H	PE(32:1)+H	PE(16:0_16:1)	A	1.7228024728564098	1	PE	diacyl	M+H	C37 H73 N1 O8 P1			690.5057646579993	690.5068334700001	1	336214.8383796351	6.2367547	5.89524391566265	336214.8383796351	229880.0368737325	-0.0010688120007671387	-1.5478646986675353	3	0.1128439290071712	66
2617	65108	333	PE(16:0_16:1)+H	PE(32:1)+H	PE(16:0_16:1)	A	1.7250404266569381	1	PE	diacyl	M+H	C37 H73 N1 O8 P1			690.5057646579993	690.5068334700001	1	312547.0046654147	6.4953902999999995	6.562299959036145	312547.0046654147	156979.16082537867	-0.0010688120007671387	-1.5478646986675353	3	0.10490028392513787	66
2615	65317	333	PE(16:0_16:1)+H	PE(32:1)+H	PE(16:0_16:1)	B	1.6467169030377897	1	PE	diacyl	M+H	C37 H73 N1 O8 P1			690.5057646579993	690.5068334700001	1	348586.27738071023	6.869526899999999	7.210187725301205	348586.27738071023	211608.8566868474	-0.0010688120007671387	-1.5478646986675353	3	0.11699616033367065	66
3195	65526	437	PE(16:0_16:1)+H	PE(32:1)+H	PE(16:0_16:1)	A	1.878428062804268	1	PE	diacyl	M+H	C37 H73 N1 O8 P1			690.5054384541471	690.5068334700001	1	396200.5123987762	7.9197932	7.970197544806049	396200.5123987762	113200.29026633546	-0.0013950158529496548	-2.020276523198205	3	1.0000481393870715	66
3871	65665	594	PE(16:0_16:1)+H	PE(32:1)+H	PE(16:0_16:1)	A	1.7343787073695798	1	PE	diacyl	M+H	C37 H73 N1 O8 P1			690.5054384541471	690.5068334700001	1	9836406.690684097	10.409343215011472	10.409343215011472	9836406.690684097	1.6207255127628824E7	-0.0013950158529496548	-2.020276523198205	3	1.0004033657991565	66
4510	65804	717	PE(16:0_16:1)+H	PE(32:1)+H	PE(16:0_16:1)	A	1.7086951669620674	1	PE	diacyl	M+H	C37 H73 N1 O8 P1			690.5054384541471	690.5068334700001	1	6806091.544285228	12.17057506828479	12.17057506828479	6806091.544285228	2770077.9271032084	-0.0013950158529496548	-2.020276523198205	3	0.695766246380326	66
4512	65943	717	PE(16:0_16:1)+H	PE(32:1)+H	PE(16:0_16:1)	A	1.8613090111419015	1	PE	diacyl	M+H	C37 H73 N1 O8 P1			690.5054384541471	690.5068334700001	1	6144116.475817865	12.54321	12.525412872362459	6144116.475817865	523588.7886633623	-0.0013950158529496548	-2.020276523198205	3	0.6280945282454701	66
1114	66	93	DG(5:0_5:0)+Na	DG(10:0)+Na	DG(5:0_5:0)	C	0.15818856193045214	1	DG	diacyl	M+Na	C13 H24 Na1 O5			283.15129659164154	283.15159647	1	244709.19983456397	2.8802431	2.811847125456816	244709.19983456397	63361.077184408095	-2.9987835847578026E-4	-1.059071470130591	0	0.46810042817913455	11
4513	66082	717	PE(16:0_16:1)+H	PE(32:1)+H	PE(16:0_16:1)	A	1.6113740415514544	1	PE	diacyl	M+H	C37 H73 N1 O8 P1			690.5054384541471	690.5068334700001	1	5914651.9100687085	12.703199	12.693293123754046	5914651.9100687085	547427.594825885	-0.0013950158529496548	-2.020276523198205	3	0.604637056574723	66
4514	66221	717	PE(16:0_16:1)+H	PE(32:1)+H	PE(16:0_16:1)	A	1.956888956742789	1	PE	diacyl	M+H	C37 H73 N1 O8 P1			690.5054384541471	690.5068334700001	1	5840177.8215760365	12.828741962944985	12.828741962944985	5840177.8215760365	2018421.7593564887	-0.0013950158529496548	-2.020276523198205	3	0.5970237947392059	66
4515	66360	717	PE(16:0_16:1)+H	PE(32:1)+H	PE(16:0_16:1)	A	1.736280201625632	1	PE	diacyl	M+H	C37 H73 N1 O8 P1			690.5054384541471	690.5068334700001	1	5744205.927281073	13.191210687540453	13.191210687540453	5744205.927281073	1742229.4660326713	-0.0013950158529496548	-2.020276523198205	3	0.5872128769434141	66
4516	66499	717	PE(16:0_16:1)+H	PE(32:1)+H	PE(16:0_16:1)	A	1.8774907974595108	1	PE	diacyl	M+H	C37 H73 N1 O8 P1			690.5054384541471	690.5068334700001	1	5350029.549540067	13.503254	13.498355238381876	5350029.549540067	1016262.8256347408	-0.0013950158529496548	-2.020276523198205	3	0.546917412657023	66
10183	66777	1586	PE(16:0_16:1)+H	PE(32:1)+H	PE(16:0_16:1)	A	1.7541443438606352	1	PE	diacyl	M+H	C37 H73 N1 O8 P1			690.5055738852043	690.5068334700001	1	3124431.2368143275	31.281903814766082	31.281903814766082	3124431.2368143275	2463180.4084406504	-0.0012595847957754813	-1.8241438522021207	3	3124431.2368143275	66
10186	67055	1586	PE(16:0_16:1)+H	PE(32:1)+H	PE(16:0_16:1)	A	1.9702519427726561	1	PE	diacyl	M+H	C37 H73 N1 O8 P1			690.5055738852043	690.5068334700001	1	3767540.437091157	32.66907406920854	32.66907406920854	3767540.437091157	2970182.7594429315	-0.0012595847957754813	-1.8241438522021207	3	3767540.437091157	66
11272	67194	1722	PE(16:0_16:1)+H	PE(32:1)+H	PE(16:0_16:1)	A	1.6489411773084048	1	PE	diacyl	M+H	C37 H73 N1 O8 P1			690.5056768862412	690.5068334700001	1	578479.3548768167	33.50562035483871	33.50562035483871	578479.3548768167	130749.68461427499	-0.0011565837588705108	-1.6749766751523458	3	0.8321612986623402	66
11275	67333	1722	PE(16:0_16:1)+H	PE(32:1)+H	PE(16:0_16:1)	A	1.6204709826611376	1	PE	diacyl	M+H	C37 H73 N1 O8 P1			690.5056768862412	690.5068334700001	1	422015.79848309513	33.77801	33.7908904516129	422015.79848309513	22551.87153013608	-0.0011565837588705108	-1.6749766751523458	3	0.6070834023048228	66
11287	67472	1722	PE(16:0_16:1)+H	PE(32:1)+H	PE(16:0_16:1)	A	1.6612918453105399	1	PE	diacyl	M+H	C37 H73 N1 O8 P1			690.5056768862412	690.5068334700001	1	396446.45270968473	33.936855	33.901505387096776	396446.45270968473	25139.50621678239	-0.0011565837588705108	-1.6749766751523458	3	0.5703010697887756	66
11288	67594	1722	PE(32:1)+H	PE(32:1)+H	PE(32:1)	C	1.3356728437405296	1	PE	diacyl	M+H	C37 H73 N1 O8 P1			690.5056768862412	690.5068334700001	1	357141.08670645946	34.095491	34.111091580645166	357141.08670645946	34463.64446029222	-0.0011565837588705108	-1.6749766751523458	15	0.5137590270315062	66
11278	67750	1722	PE(16:0_16:1)+H	PE(32:1)+H	PE(16:0_16:1)	A	1.6803089470993091	1	PE	diacyl	M+H	C37 H73 N1 O8 P1			690.5056768862412	690.5068334700001	1	359582.7228815098	34.412703	34.32067777419355	359582.7228815098	67061.17264038089	-0.0011565837588705108	-1.6749766751523458	3	0.5172713997949621	66
11286	67889	1722	PE(16:0_16:1)+H	PE(32:1)+H	PE(16:0_16:1)	A	1.8496803813219813	1	PE	diacyl	M+H	C37 H73 N1 O8 P1			690.5056768862412	690.5068334700001	1	327390.3650164989	34.570457000000005	34.5574325483871	327390.3650164989	20578.868108403083	-0.0011565837588705108	-1.6749766751523458	3	0.4709616497544358	66
11281	68028	1722	PE(16:0_16:1)+H	PE(32:1)+H	PE(16:0_16:1)	A	1.663001453130119	1	PE	diacyl	M+H	C37 H73 N1 O8 P1			690.5056768862412	690.5068334700001	1	326858.04671560286	34.731679	34.720444032258065	326858.04671560286	58272.69525951137	-0.0011565837588705108	-1.6749766751523458	3	0.47019589262785744	66
11282	68167	1722	PE(16:0_16:1)+H	PE(32:1)+H	PE(16:0_16:1)	A	1.6722223737154676	1	PE	diacyl	M+H	C37 H73 N1 O8 P1			690.5056768862412	690.5068334700001	1	325600.57434190915	34.892830000000004	34.8582275483871	325600.57434190915	34057.221250993134	-0.0011565837588705108	-1.6749766751523458	3	0.4683869778676275	66
7311	68337	1059	TG(20:0COOH_7:0_9:0)+Na	TG(36:0COOH)+Na	TG(20:0COOH_7:0_9:0)	C	0.5148720649837942	1	TG	carboxylic	M+Na	C39 H72 Na1 O8			691.5107192992034	691.5119414700001	1	4.076195186925392E7	22.387468434164358	22.387468434164358	4.076195186925392E7	8928953.097239126	-0.0012221707967228213	-1.7673878843790964	0	4.076195186925392E7	11
8528	68482	1319	PE(16:0_16:0)+H	PE(32:0)+H	PE(16:0_16:0)	A	0.816855202112708	1	PE	diacyl	M+H	C37 H75 N1 O8 P1			692.5211551994425	692.52248347	1	4909260.820547244	25.331630785564702	25.331630785564702	4909260.820547244	4204853.176887727	-0.0013282705574511056	-1.9180164356629017	2	4909260.820547244	13
8530	68587	1319	PE(16:0_16:0)+H	PE(32:0)+H	PE(16:0_16:0)	A	1.483009670833306	1	PE	diacyl	M+H	C37 H75 N1 O8 P1			692.5211551994425	692.52248347	1	1.0947790691029519E7	25.4861434240489	25.4861434240489	1.0947790691029519E7	9376941.692404496	-0.0013282705574511056	-1.9180164356629017	2	1.0947790691029519E7	13
8529	68692	1319	PE(16:0_16:0)+H	PE(32:0)+H	PE(16:0_16:0)	A	1.4554724622898898	1	PE	diacyl	M+H	C37 H75 N1 O8 P1			692.5211551994425	692.52248347	1	4731448.440205578	25.786423506467038	25.786423506467038	4731448.440205578	4052554.291230583	-0.0013282705574511056	-1.9180164356629017	2	4731448.440205578	13
8531	68797	1319	PE(16:0_16:0)+H	PE(32:0)+H	PE(16:0_16:0)	A	1.4227922096805776	1	PE	diacyl	M+H	C37 H75 N1 O8 P1			692.5211551994425	692.52248347	1	4031953.109002484	26.42755215024463	26.42755215024463	4031953.109002484	3453426.3831518283	-0.0013282705574511056	-1.9180164356629017	2	4031953.109002484	13
7933	68909	1171	PE(31:2)+Na	PE(31:2)+Na	PE(31:2)	C	2.0378070708759344	1	PE	diacyl	M+Na	C36 H68 N1 Na1 O8 P1			696.4571093430088	696.4574784700001	1	930977.4904665832	24.528438	24.469485370409235	930977.4904665832	321799.6689023731	-3.691269912451389E-4	-0.5300060835469973	8	930977.4904665832	5
9556	69045	1526	PG(O-12:0_18:1)+NH4	PG(O-30:1)+NH4	PG(O-12:0_18:1)	C	0.28106769537452225	1	PG	alkyl-acyl	M+NH4	C36 H75 N1 O9 P1			696.5140115638659	696.51739847	1	838596.4587567488	30.481151725411216	30.481151725411216	838596.4587567488	733486.5006140616	-0.0033869061340965345	-4.862625792607947	0	0.43649935879360724	1
10188	69101	1588	PG(O-12:0_18:1)+NH4	PG(O-30:1)+NH4	PG(O-12:0_18:1)	C	0.22637579813886896	1	PG	alkyl-acyl	M+NH4	C36 H75 N1 O9 P1			696.514180810608	696.51739847	1	773367.5997299585	30.81651	30.80564051996411	773367.5997299585	118721.31851978737	-0.0032176593920212326	-4.619636013515719	0	0.20555266380565854	1
10190	69157	1588	PG(O-12:0_18:1)+NH4	PG(O-30:1)+NH4	PG(O-12:0_18:1)	C	0.28232371955527574	1	PG	alkyl-acyl	M+NH4	C36 H75 N1 O9 P1			696.514180810608	696.51739847	1	655267.6553461035	31.02935	31.06229248138179	655267.6553461035	85722.25588939752	-0.0032176593920212326	-4.619636013515719	0	0.17416298809144704	1
10202	69222	1588	PG(O-17:1_13:0)+NH4	PG(O-30:1)+NH4	PG(O-17:1_13:0)	C	0.24355569102711663	1	PG	alkyl-acyl	M+NH4	C36 H75 N1 O9 P1			696.514180810608	696.51739847	1	648845.6924333744	31.190634	31.19444908838044	648845.6924333744	54783.29732008128	-0.0032176593920212326	-4.619636013515719	0	0.1724561004690104	1
10192	69278	1588	PG(O-17:1_13:0)+NH4	PG(O-30:1)+NH4	PG(O-17:1_13:0)	C	0.17394081951155996	1	PG	alkyl-acyl	M+NH4	C36 H75 N1 O9 P1			696.514180810608	696.51739847	1	809502.7182392633	31.461427999999998	31.46833886810229	809502.7182392633	87853.10387846128	-0.0032176593920212326	-4.619636013515719	0	0.2151569837553362	1
10203	69334	1588	PG(O-17:1_13:0)+NH4	PG(O-30:1)+NH4	PG(O-17:1_13:0)	C	0.2292113279144201	1	PG	alkyl-acyl	M+NH4	C36 H75 N1 O9 P1			696.514180810608	696.51739847	1	886101.7287549869	31.622669	31.684769253476897	886101.7287549869	89330.71524730886	-0.0032176593920212326	-4.619636013515719	0	0.23551616438545628	1
10197	69381	1588	PG(O-12:0_18:1)+NH4	PG(O-30:1)+NH4	PG(O-12:0_18:1)	C	0.2567873333929828	1	PG	alkyl-acyl	M+NH4	C36 H75 N1 O9 P1			696.514180810608	696.51739847	1	1015449.5606403936	31.778252	31.76138177927322	1015449.5606403936	86333.02349611434	-0.0032176593920212326	-4.619636013515719	0	0.26989540578478005	1
10196	69446	1588	PG(O-17:1_13:0)+NH4	PG(O-30:1)+NH4	PG(O-17:1_13:0)	C	0.14213963039077276	1	PG	alkyl-acyl	M+NH4	C36 H75 N1 O9 P1			696.514180810608	696.51739847	1	1189600.6980425792	31.938931	31.958659033198746	1189600.6980425792	74476.84899312473	-0.0032176593920212326	-4.619636013515719	0	0.3161828765946563	1
10198	69493	1588	PG(O-12:0_18:1)+NH4	PG(O-30:1)+NH4	PG(O-12:0_18:1)	C	0.2224952145353215	1	PG	alkyl-acyl	M+NH4	C36 H75 N1 O9 P1			696.514180810608	696.51739847	1	1471593.6824386502	32.099611	32.134867842530284	1471593.6824386502	138545.6376063597	-0.0032176593920212326	-4.619636013515719	0	0.39113353283802577	1
8996	69993	1409	PE(31:1)+Na	PE(31:1)+Na	PE(31:1)	C	1.6284096174162475	1	PE	diacyl	M+Na	C36 H70 N1 Na1 O8 P1			698.4718899252856	698.47312847	1	1.5944149250563957E7	27.11293595812029	27.11293595812029	1.5944149250563957E7	4676912.137071995	-0.001238544714396994	-1.7732160211343142	15	1.5944149250563957E7	29
1107	70	93	DG(5:0_5:0)+Na	DG(10:0)+Na	DG(5:0_5:0)	C	0.1442180129899118	1	DG	diacyl	M+Na	C13 H24 Na1 O5			283.15129659164154	283.15159647	1	253430.32538303235	3.0762247	3.0498549032052735	253430.32538303235	42159.15792247634	-2.9987835847578026E-4	-1.059071470130591	0	0.4847829338070469	11
8995	70029	1409	PE(31:1)+Na	PE(31:1)+Na	PE(31:1)	C	0.9784658668840108	1	PE	diacyl	M+Na	C36 H70 N1 Na1 O8 P1			698.4718899252856	698.47312847	1	9712421.6282064	27.263779927727473	27.263779927727473	9712421.6282064	2848953.674446593	-0.001238544714396994	-1.7732160211343142	15	9712421.6282064	29
8997	70065	1409	PE(31:1)+Na	PE(31:1)+Na	PE(31:1)	C	1.6353013686432119	1	PE	diacyl	M+Na	C36 H70 N1 Na1 O8 P1			698.4718899252856	698.47312847	1	1.3731685638205368E7	27.387095741455948	27.387095741455948	1.3731685638205368E7	4027928.12677091	-0.001238544714396994	-1.7732160211343142	15	1.3731685638205368E7	29
7265	70243	1024	TG(21:0_6:0COOH_10:0)+NH4	TG(37:0COOH)+NH4	TG(21:0_6:0COOH_10:0)	C	0.10715044809393835	1	TG	carboxylic	M+NH4	C40 H78 N1 O8			700.5711536206135	700.5721954700001	1	996736.3273448666	22.373529	22.390061206032396	996736.3273448666	204599.7233965404	-0.001041849386638205	-1.4871394806050362	0	996736.3273448666	4
8480	70378	1292	PE(16:1_17:1)+H	PE(33:2)+H	PE(16:1_17:1)	A	1.7580039095163833	1	PE	diacyl	M+H	C38 H73 N1 O8 P1			702.5059042157504	702.5068334700001	1	6501466.485679497	26.35088329890049	26.35088329890049	6501466.485679497	1499949.4528798275	-9.292542496268652E-4	-1.3227679501122527	2	6501466.485679497	29
8479	70552	1292	PE(16:1_17:1)+H	PE(33:2)+H	PE(16:1_17:1)	A	1.8348058533257765	1	PE	diacyl	M+H	C38 H73 N1 O8 P1			702.5059042157504	702.5068334700001	1	1.2484142105196286E7	26.420377408200824	26.420377408200824	1.2484142105196286E7	2880208.974638142	-9.292542496268652E-4	-1.3227679501122527	2	1.2484142105196286E7	29
8478	70726	1292	PE(16:1_17:1)+H	PE(33:2)+H	PE(16:1_17:1)	A	1.772101247850359	1	PE	diacyl	M+H	C38 H73 N1 O8 P1			702.5059042157504	702.5068334700001	1	1.3416059541850971E7	26.729794127286148	26.729794127286148	1.3416059541850971E7	3095211.090286712	-9.292542496268652E-4	-1.3227679501122527	2	1.3416059541850971E7	29
8477	70900	1292	PE(16:1_17:1)+H	PE(33:2)+H	PE(16:1_17:1)	A	2.0013938533659963	1	PE	diacyl	M+H	C38 H73 N1 O8 P1			702.5059042157504	702.5068334700001	1	4241961.935850952	26.86607205485594	26.86607205485594	4241961.935850952	978660.5066459391	-9.292542496268652E-4	-1.3227679501122527	2	4241961.935850952	29
3126	7103	406	TG(6:0_2:0_11:1COOH)+Na	TG(19:1COOH)+Na	TG(6:0_2:0_11:1COOH)	C	0.19933905291605064	1	TG	carboxylic	M+Na	C22 H36 Na1 O8			451.2311480112103	451.23024147	1	812016.8685142351	8.846193878500987	8.846193878500987	812016.8685142351	826590.753526986	9.065412102700066E-4	2.0090411167863933	0	1.0008853328435754	89
5089	71276	789	PE(15:0_18:1)+H	PE(33:1)+H	PE(15:0_18:1)	A	1.707834945039653	1	PE	diacyl	M+H	C38 H75 N1 O8 P1			704.5216075828267	704.52248347	1	2101452.1354030706	14.606683971980676	14.606683971980676	2101452.1354030706	6329589.7374465745	-8.758871732652551E-4	-1.2432342641500118	2	0.20485115790058028	66
5654	71533	871	PE(15:0_18:1)+H	PE(33:1)+H	PE(15:0_18:1)	B	1.7678057031178076	1	PE	diacyl	M+H	C38 H75 N1 O8 P1			704.5211592290709	704.52248347	1	1954224.8700069152	15.707434568438003	15.707434568438003	1954224.8700069152	657546.0817336264	-0.0013242409290796786	-1.8796275904854716	2	0.1451079186040277	66
6209	71677	919	PE(16:0_17:1)+H	PE(33:1)+H	PE(16:0_17:1)	A	1.7535740295772666	1	PE	diacyl	M+H	C38 H75 N1 O8 P1			704.5211592290709	704.52248347	1	1.3465296073432015E7	18.201989131707315	18.201989131707315	1.3465296073432015E7	3.983887804487462E7	-0.0013242409290796786	-1.8796275904854716	3	1.0000027554527544	66
9560	71818	1527	PE(17:0_16:1)+H	PE(33:1)+H	PE(17:0_16:1)	A	1.039614110795142	1	PE	diacyl	M+H	C38 H75 N1 O8 P1			704.5218989560723	704.52248347	1	1228191.6913880776	28.921044517919622	28.921044517919622	1228191.6913880776	1156542.087486143	-5.845139277198541E-4	-0.8296590759574404	2	1228191.6913880776	66
9559	72075	1527	PE(17:0_16:1)+H	PE(33:1)+H	PE(17:0_16:1)	C	0.8399956621643091	1	PE	diacyl	M+H	C38 H75 N1 O8 P1			704.5218989560723	704.52248347	1	1444758.5791167088	29.509202499968392	29.509202499968392	1444758.5791167088	1360475.0094968546	-5.845139277198541E-4	-0.8296590759574404	15	1444758.5791167088	66
7957	72342	1183	PE(16:0_16:0CHO)+H	PE(32:0CHO)+H	PE(16:0_16:0CHO)	A	0.28241791327611	1	PE	aldehyde	M+H	C37 H73 N1 O9 P1			706.5010560032903	706.50174847	1	1369085.162659951	24.148737253541636	24.148737253541636	1369085.162659951	210412.66983586593	-6.924667097791826E-4	-0.980133699097064	0	1369085.162659951	10
7959	72742	1183	PE(32:0CHO)+H	PE(32:0CHO)+H	PE(32:0CHO)	C	0.22093587690908897	1	PE	aldehyde	M+H	C37 H73 N1 O9 P1			706.5010560032903	706.50174847	1	888058.3336824249	24.301298298940043	24.301298298940043	888058.3336824249	136484.3693120358	-6.924667097791826E-4	-0.980133699097064	0	888058.3336824249	10
7958	72945	1183	PE(32:0CHO)+H	PE(32:0CHO)+H	PE(32:0CHO)	C	0.2473937159237158	1	PE	aldehyde	M+H	C37 H73 N1 O9 P1			706.5010560032903	706.50174847	1	1049151.275054472	24.382380067006764	24.382380067006764	1049151.275054472	161242.50475187186	-6.924667097791826E-4	-0.980133699097064	0	1049151.275054472	10
8489	73152	1299	PE(14:0_18:0CHO)+H	PE(32:0CHO)+H	PE(14:0_18:0CHO)	B	1.9911213440553845	1	PE	aldehyde	M+H	C37 H73 N1 O9 P1			706.5010560032903	706.50174847	1	1591292.3443208185	25.560585919623286	25.560585919623286	1591292.3443208185	601498.44392986	-6.924667097791826E-4	-0.980133699097064	0	1591292.3443208185	10
10224	73378	1595	PE(16:0_17:0)+H	PE(33:0)+H	PE(16:0_17:0)	A	1.1901545489801355	1	PE	diacyl	M+H	C38 H77 N1 O8 P1			706.5369420796609	706.53813347	1	711675.3290104048	30.977466	30.970357450426203	711675.3290104048	86429.67274271796	-0.0011913903391587155	-1.6862351199034782	3	0.7164114369664871	18
10222	73485	1595	PE(16:0_17:0)+H	PE(33:0)+H	PE(16:0_17:0)	A	1.191499187967608	1	PE	diacyl	M+H	C38 H77 N1 O8 P1			706.5369420796609	706.53813347	1	727540.872256294	32.053439000000004	32.0429328115747	727540.872256294	191167.05739869524	-0.0011913903391587155	-1.6862351199034782	3	0.7323825633660019	18
1834	74	169	DG(5:0_5:0)+Na	DG(10:0)+Na	DG(5:0_5:0)	C	0.22598535948186843	1	DG	diacyl	M+Na	C13 H24 Na1 O5			283.15129659164154	283.15159647	1	518762.2797821896	4.6983501	4.723704091857001	518762.2797821896	109339.65794401254	-2.9987835847578026E-4	-1.059071470130591	0	1.000321184584701	11
7291	74538	1043	PG(15:0_16:1)+H	PG(31:1)+H	PG(15:0_16:1)	C	0.23684717275765046	1	PG	diacyl	M+H	C37 H72 O10 P1			707.4850559545926	707.48576447	1	3072186.6440861234	22.355073536710826	22.355073536710826	3072186.6440861234	653807.8558649617	-7.085154074957245E-4	-1.0014545786636646	13	3072186.6440861234	27
6047	75	883	PFAA(18:0)+H	PFAA(18:0)+H	PFAA(18:0)	A	0.13254608407875856	1	PFAA	Primary amides	M+H	C18 H38 N1 O1			284.29467589859513	284.29479047	1	677068.662236453	19.14151871121951	19.14151871121951	677068.662236453	369922.12918699184	-1.1457140487891593E-4	-0.40300134811185184	0	1.0000110238947904	8
5091	75943	791	PC(16:2_13:1)+Na	PC(29:3)+Na	PC(16:2_13:1)	C	0.10667913331704107	1	PC	diacyl	M+Na	C37 H68 N1 Na1 O8 P1			708.4543047686933	708.4574784700001	1	578160.7682762791	15.054891865700483	15.054891865700483	578160.7682762791	1808843.4025393513	-0.0031737013067640873	-4.479730888509063	0	1.0000080562992095	2
8507	76035	1310	PE(32:2)+Na	PE(32:2)+Na	PE(32:2)	C	1.6188419224572752	1	PE	diacyl	M+Na	C37 H70 N1 Na1 O8 P1			710.4714731287594	710.47312847	1	1.1120198640579022E7	25.332590007597954	25.332590007597954	1.1120198640579022E7	3220244.144385812	-0.0016553412406210555	-2.3299121335653026	13	1.1120198640579022E7	5
3887	76077	604	PE(32:1)+Na	PE(32:1)+Na	PE(32:1)	C	1.6262448741854532	1	PE	diacyl	M+Na	C37 H72 N1 Na1 O8 P1			712.4875251508796	712.48877847	1	1634666.081988685	10.407430533267782	10.407430533267782	1634666.081988685	3080668.244042072	-0.001253319120451124	-1.7590707298428403	15	1.0000005085351538	29
4523	76115	722	PE(32:1)+Na	PE(32:1)+Na	PE(32:1)	C	1.6153793169209136	1	PE	diacyl	M+Na	C37 H72 N1 Na1 O8 P1			712.4875251508796	712.48877847	1	1356696.6710789006	11.880600088608414	11.880600088608414	1356696.6710789006	443617.48056272767	-0.001253319120451124	-1.7590707298428403	15	0.829242262954198	29
4531	76153	722	PE(32:1)+Na	PE(32:1)+Na	PE(32:1)	C	1.5446946134809374	1	PE	diacyl	M+Na	C37 H72 N1 Na1 O8 P1			712.4875251508796	712.48877847	1	1335510.3836720274	12.087672999999999	12.109527704142394	1335510.3836720274	200296.35472155455	-0.001253319120451124	-1.7590707298428403	15	0.8162927472021602	29
4524	76191	722	PE(32:1)+Na	PE(32:1)+Na	PE(32:1)	C	1.565419405214282	1	PE	diacyl	M+Na	C37 H72 N1 Na1 O8 P1			712.4875251508796	712.48877847	1	1338061.6754578047	12.334639859417475	12.334639859417475	1338061.6754578047	416932.2076744713	-0.001253319120451124	-1.7590707298428403	15	0.8178521517610378	29
4525	76229	722	PE(32:1)+Na	PE(32:1)+Na	PE(32:1)	C	1.451818656998239	1	PE	diacyl	M+Na	C37 H72 N1 Na1 O8 P1			712.4875251508796	712.48877847	1	1258876.5129417563	12.592183426893204	12.592183426893204	1258876.5129417563	285791.7087368525	-0.001253319120451124	-1.7590707298428403	15	0.7694524727782733	29
4527	76267	722	PE(32:1)+Na	PE(32:1)+Na	PE(32:1)	C	1.490315572214486	1	PE	diacyl	M+Na	C37 H72 N1 Na1 O8 P1			712.4875251508796	712.48877847	1	1186975.2632450552	12.880329	12.819203312297734	1186975.2632450552	178400.02282412528	-0.001253319120451124	-1.7590707298428403	15	0.7255048783905668	29
4526	76305	722	PE(32:1)+Na	PE(32:1)+Na	PE(32:1)	C	1.4686992557127503	1	PE	diacyl	M+Na	C37 H72 N1 Na1 O8 P1			712.4875251508796	712.48877847	1	1191854.0668225803	13.040318	12.99662221433657	1191854.0668225803	223682.633718376	-0.001253319120451124	-1.7590707298428403	15	0.728486908350085	29
4528	76343	722	PE(32:1)+Na	PE(32:1)+Na	PE(32:1)	C	1.3416764127328098	1	PE	diacyl	M+Na	C37 H72 N1 Na1 O8 P1			712.4875251508796	712.48877847	1	1112895.4475248551	13.170225656116505	13.170225656116505	1112895.4475248551	326837.5460973041	-0.001253319120451124	-1.7590707298428403	15	0.6802256974678356	29
4529	76381	722	PE(32:1)+Na	PE(32:1)+Na	PE(32:1)	C	1.3785530354982467	1	PE	diacyl	M+Na	C37 H72 N1 Na1 O8 P1			712.4875251508796	712.48877847	1	1065773.7419435217	13.520396	13.429676953721684	1065773.7419435217	150627.3011085834	-0.001253319120451124	-1.7590707298428403	15	0.6514238948221107	29
9565	76419	1530	PE(32:1)+Na	PE(32:1)+Na	PE(32:1)	C	1.456323037092146	1	PE	diacyl	M+Na	C37 H72 N1 Na1 O8 P1			712.4874634799605	712.48877847	1	1691826.8331023452	29.599679490433033	29.599679490433033	1691826.8331023452	1129676.3806378932	-0.0013149900395319492	-1.8456277023388297	15	0.13395798616577134	29
3725	7642	506	LPE(16:1)+H	LPE(16:1)+H	LPE(16:1)	A	1.1404778993229883	1	LPE	monoacyl	M+H	C21 H43 N1 O7 P1			452.2765631692315	452.27716847000005	1	6576641.137883747	11.349746600566176	11.349746600566176	6576641.137883747	1369875.8966809087	-6.053007685409284E-4	-1.33833869277475	2	6576641.137883747	6
9564	76457	1530	PE(32:1)+Na	PE(32:1)+Na	PE(32:1)	C	1.634923609200605	1	PE	diacyl	M+Na	C37 H72 N1 Na1 O8 P1			712.4874634799605	712.48877847	1	9956811.649214216	30.666624191339377	30.666624191339377	9956811.649214216	1.1182032919049082E7	-0.0013149900395319492	-1.8456277023388297	15	0.7883752704848738	29
10216	76495	1594	PE(32:1)+Na	PE(32:1)+Na	PE(32:1)	C	1.599221511687423	1	PE	diacyl	M+Na	C37 H72 N1 Na1 O8 P1			712.4877938255614	712.48877847	1	8036379.164742683	31.519175999999998	31.55644327276806	8036379.164742683	830434.5887534196	-9.846444386312214E-4	-1.3819778083935024	15	0.5904033617942831	29
10219	76533	1594	PE(32:1)+Na	PE(32:1)+Na	PE(32:1)	C	1.6250199913249483	1	PE	diacyl	M+Na	C37 H72 N1 Na1 O8 P1			712.4877938255614	712.48877847	1	8254435.247567749	31.680425	31.656039556303277	8254435.247567749	754827.4025047407	-9.846444386312214E-4	-1.3819778083935024	15	0.6064231440519977	29
10218	76571	1594	PE(32:1)+Na	PE(32:1)+Na	PE(32:1)	C	1.6179356928200421	1	PE	diacyl	M+Na	C37 H72 N1 Na1 O8 P1			712.4877938255614	712.48877847	1	8894741.082552556	31.841105	31.83224836563482	8894741.082552556	883295.0725977625	-9.846444386312214E-4	-1.3819778083935024	15	0.6534640700463886	29
10217	76609	1594	PE(32:1)+Na	PE(32:1)+Na	PE(32:1)	C	1.6314675754294188	1	PE	diacyl	M+Na	C37 H72 N1 Na1 O8 P1			712.4877938255614	712.48877847	1	1.05243869669412E7	32.14061378196501	32.14061378196501	1.05243869669412E7	1905166.3124161626	-9.846444386312214E-4	-1.3819778083935024	15	0.7731881882037828	29
10792	76647	1670	PE(32:1)+Na	PE(32:1)+Na	PE(32:1)	C	1.6282936971618098	1	PE	diacyl	M+Na	C37 H72 N1 Na1 O8 P1			712.4877938255614	712.48877847	1	1.3984735107161844E7	32.725135761379306	32.725135761379306	1.3984735107161844E7	1.0272199614384921E7	-9.846444386312214E-4	-1.3819778083935024	15	0.9998594122846212	29
8520	76680	1318	PE(32:0)+Na	PE(32:0)+Na	PE(32:0)	C	1.9253804524498124	1	PE	diacyl	M+Na	C37 H74 N1 Na1 O8 P1			714.5034313355615	714.5044284700001	1	3636276.0642960393	25.399444303765055	25.399444303765055	3636276.0642960393	840455.9353556125	-9.971344386485725E-4	-1.3955598221796186	10	3636276.0642960393	15
4392	7681	653	LPE(16:1)+H	LPE(16:1)+H	LPE(16:1)	A	0.9216817629997607	1	LPE	monoacyl	M+H	C21 H43 N1 O7 P1			452.2765631692315	452.27716847000005	1	1.2832380722810082E7	11.719590673410373	11.719590673410373	1.2832380722810082E7	2685832.392493588	-6.053007685409284E-4	-1.33833869277475	2	1.2832380722810082E7	6
8524	76862	1318	PE(32:0)+Na	PE(32:0)+Na	PE(32:0)	C	2.1584148942405093	1	PE	diacyl	M+Na	C37 H74 N1 Na1 O8 P1			714.5034313355615	714.5044284700001	1	3037534.008447316	25.632877776078722	25.632877776078722	3037534.008447316	702068.1161451639	-9.971344386485725E-4	-1.3955598221796186	10	3037534.008447316	15
8526	77044	1318	PE(32:0)+Na	PE(32:0)+Na	PE(32:0)	C	2.1229335107220124	1	PE	diacyl	M+Na	C37 H74 N1 Na1 O8 P1			714.5034313355615	714.5044284700001	1	3060288.0953419693	25.813340503798592	25.813340503798592	3060288.0953419693	707327.2898289175	-9.971344386485725E-4	-1.3955598221796186	10	3060288.0953419693	15
5034	7738	758	LPE(16:0)+H	LPE(16:0)+H	LPE(16:0)	A	1.0711344122205944	1	LPE	monoacyl	M+H	C21 H45 N1 O7 P1			454.29221832735703	454.29281847000004	1	1157800.3908684752	13.674671	13.704546381642512	1157800.3908684752	319029.08764355193	-6.001426430088941E-4	-1.3210464572089913	2	1.0000052428992214	4
8519	77590	1318	PE(32:0)+Na	PE(32:0)+Na	PE(32:0)	C	2.0782639206033093	1	PE	diacyl	M+Na	C37 H74 N1 Na1 O8 P1			714.5034313355615	714.5044284700001	1	3681425.5327414284	26.124014073039405	26.124014073039405	3681425.5327414284	850891.3748167868	-9.971344386485725E-4	-1.3955598221796186	10	3681425.5327414284	15
8523	77772	1318	PE(32:0)+Na	PE(32:0)+Na	PE(32:0)	C	2.2091061105073773	1	PE	diacyl	M+Na	C37 H74 N1 Na1 O8 P1			714.5034313355615	714.5044284700001	1	3463184.7928247713	26.31220535133812	26.31220535133812	3463184.7928247713	800449.1856220937	-9.971344386485725E-4	-1.3955598221796186	10	3463184.7928247713	15
5035	7781	759	LPE(16:0)+H	LPE(16:0)+H	LPE(16:0)	A	0.8713996722903241	1	LPE	monoacyl	M+H	C21 H45 N1 O7 P1			454.29221832735703	454.29281847000004	1	7550720.331679421	14.364845925368936	14.364845925368936	7550720.331679421	2395243.960573011	-6.001426430088941E-4	-1.3210464572089913	2	7550720.331679421	4
8527	77954	1318	PE(32:0)+Na	PE(32:0)+Na	PE(32:0)	C	2.1027777775554144	1	PE	diacyl	M+Na	C37 H74 N1 Na1 O8 P1			714.5034313355615	714.5044284700001	1	2415477.089719683	26.548622432611044	26.548622432611044	2415477.089719683	558291.5105658853	-9.971344386485725E-4	-1.3955598221796186	10	2415477.089719683	15
8525	78136	1318	PE(32:0)+Na	PE(32:0)+Na	PE(32:0)	C	2.286730266207484	1	PE	diacyl	M+Na	C37 H74 N1 Na1 O8 P1			714.5034313355615	714.5044284700001	1	1675417.6944393949	26.65028973264631	26.65028973264631	1675417.6944393949	387240.88066839555	-9.971344386485725E-4	-1.3955598221796186	10	1675417.6944393949	15
8518	78318	1318	PE(32:0)+Na	PE(32:0)+Na	PE(32:0)	C	2.2471683366816295	1	PE	diacyl	M+Na	C37 H74 N1 Na1 O8 P1			714.5034313355615	714.5044284700001	1	2601352.0954922563	26.914398427183393	26.914398427183393	2601352.0954922563	601252.9769324556	-9.971344386485725E-4	-1.3955598221796186	10	2601352.0954922563	15
9002	78500	1412	PE(32:0)+Na	PE(32:0)+Na	PE(32:0)	C	1.1966826527397425	1	PE	diacyl	M+Na	C37 H74 N1 Na1 O8 P1			714.5034313355615	714.5044284700001	1	683404.4536075821	26.942572	27.27151431637505	683404.4536075821	270743.4359948531	-9.971344386485725E-4	-1.3955598221796186	10	683404.4536075821	15
7305	78852	1056	TG(9:0_9:0_20:0COOH)+NH4	TG(38:0COOH)+NH4	TG(9:0_9:0_20:0COOH)	C	0.8953632426028254	1	TG	carboxylic	M+NH4	C41 H80 N1 O8			714.5864507661422	714.58784547	1	2.282062675606345E7	23.129206149288116	23.129206149288116	2.282062675606345E7	4117909.011366979	-0.0013947038578407955	-1.9517583402576162	0	2.282062675606345E7	4
9019	79059	1425	PE(16:1_18:1)+H	PE(34:2)+H	PE(16:1_18:1)	A	1.7556770314496575	1	PE	diacyl	M+H	C39 H75 N1 O8 P1			716.520998408245	716.52248347	1	1.876813524446104E8	27.685563121807093	27.685563121807093	1.876813524446104E8	2.348409098491841E8	-0.001485061755033712	-2.0725945834407065	2	1.876813524446104E8	29
10207	79218	1592	PE(16:1_18:1)+H	PE(34:2)+H	PE(16:1_18:1)	A	1.7267086994913043	1	PE	diacyl	M+H	C39 H75 N1 O8 P1			716.5214478854548	716.52248347	1	4006564.7698471043	31.274892240466578	31.274892240466578	4006564.7698471043	613653.6740297845	-0.0010355845452068024	-1.445291356952225	2	0.7712642810699738	29
10208	79377	1592	PE(18:1_16:1)+H	PE(34:2)+H	PE(18:1_16:1)	B	1.730432356129974	1	PE	diacyl	M+H	C39 H75 N1 O8 P1			716.5214478854548	716.52248347	1	3688244.8613996874	31.564887	31.437693857783763	3688244.8613996874	661092.7913351547	-0.0010355845452068024	-1.445291356952225	2	0.709987653973708	29
10210	79536	1592	PE(16:1_18:1)+H	PE(34:2)+H	PE(16:1_18:1)	A	1.7092604174214556	1	PE	diacyl	M+H	C39 H75 N1 O8 P1			716.5214478854548	716.52248347	1	3408540.0131827737	31.726137	31.723075516375058	3408540.0131827737	258092.26102822475	-0.0010355845452068024	-1.445291356952225	2	0.656144431396768	29
10211	79695	1592	PE(16:1_18:1)+H	PE(34:2)+H	PE(16:1_18:1)	A	1.707262388060938	1	PE	diacyl	M+H	C39 H75 N1 O8 P1			716.5214478854548	716.52248347	1	3405590.712969107	31.98547341722746	31.98547341722746	3405590.712969107	1493342.9634215746	-0.0010355845452068024	-1.445291356952225	2	0.6555766906912959	29
10212	79854	1592	PE(16:1_18:1)+H	PE(34:2)+H	PE(16:1_18:1)	A	1.6654978845439814	1	PE	diacyl	M+H	C39 H75 N1 O8 P1			716.5214478854548	716.52248347	1	3310382.313803029	32.35512885419471	32.35512885419471	3310382.313803029	1274543.1517266955	-0.0010355845452068024	-1.445291356952225	2	0.6372490604761849	29
5481	8	806	PFAA(16:0)+H	PFAA(16:0)+H	PFAA(16:0)	A	0.08714567289840124	1	PFAA	Primary amides	M+H	C16 H34 N1 O1			256.26319665117404	256.26349047	1	544959.5791661019	16.086678065378422	16.086678065378422	544959.5791661019	499025.6223164706	-2.9381882598045195E-4	-1.1465472374781853	0	1.0000227227309484	8
6770	81021	968	PE(16:0_18:1)+H	PE(34:1)+H	PE(16:0_18:1)	A	1.8025085127629612	1	PE	diacyl	M+H	C39 H77 N1 O8 P1			718.537192674769	718.53813347	1	3.1050649738068238E7	21.29464231386745	21.29464231386745	3.1050649738068238E7	1.6081433125430668E7	-9.407952310311885E-4	-1.3093174446956057	4	3.1050649738068238E7	66
7319	81343	1063	PE(16:0_18:1)+H	PE(34:1)+H	PE(16:0_18:1)	A	1.7787178601730929	1	PE	diacyl	M+H	C39 H77 N1 O8 P1			718.537192674769	718.53813347	1	1.2573476257149737E7	21.55415510330404	21.55415510330404	1.2573476257149737E7	6726600.573660688	-9.407952310311885E-4	-1.3093174446956057	4	1.2573476257149737E7	66
7320	81694	1063	PA(18:1_18:1)+NH4	PA(36:2)+NH4	PA(18:1_18:1)	A	0.7459731616981831	1	PA	diacyl	M+NH4	C39 H77 N1 O8 P1			718.537192674769	718.53813347	1	1.878962493810148E7	21.753083135813334	21.753083135813334	1.878962493810148E7	1.00521366806282E7	-9.407952310311885E-4	-1.3093174446956057	0	1.878962493810148E7	65
473	8171	30	TG(14:1_6:0COOH)+NH4	TG(20:1COOH)+NH4	TG(14:1_6:0COOH)	B	0.48571488938995877	1	TG	carboxylic	M+NH4	C23 H42 N1 O8			460.29028588920016	460.29049547	1	779923.3189956776	0.06871923399999999	0.032580391552534116	779923.3189956776	144418.95912680266	-2.0958079983302014E-4	-0.4553223499891085	0	1.0012862484220642	116
7318	81970	1063	PE(34:1)+H	PE(34:1)+H	PE(34:1)	C	1.8218573038923915	1	PE	diacyl	M+H	C39 H77 N1 O8 P1			718.537192674769	718.53813347	1	2.2188478164479524E7	21.953435705825576	21.953435705825576	2.2188478164479524E7	1.1870466599479593E7	-9.407952310311885E-4	-1.3093174446956057	18	2.2188478164479524E7	66
7317	82309	1063	PE(16:0_18:1)+H	PE(34:1)+H	PE(16:0_18:1)	A	1.8490259696988662	1	PE	diacyl	M+H	C39 H77 N1 O8 P1			718.537192674769	718.53813347	1	2.597911438582345E7	22.386556687024154	22.386556687024154	2.597911438582345E7	1.3898393901329145E7	-9.407952310311885E-4	-1.3093174446956057	4	2.597911438582345E7	66
474	8243	30	TG(14:1_6:0COOH)+NH4	TG(20:1COOH)+NH4	TG(14:1_6:0COOH)	B	0.4901835178692927	1	TG	carboxylic	M+NH4	C23 H42 N1 O8			460.29028588920016	460.29049547	1	687425.2647145991	0.31141272409663745	0.31141272409663745	687425.2647145991	114357.3046334619	-2.0958079983302014E-4	-0.4553223499891085	0	0.8825347923472461	116
7891	82631	1152	PE(16:0_18:1)+H	PE(34:1)+H	PE(16:0_18:1)	B	1.929798516500597	1	PE	diacyl	M+H	C39 H77 N1 O8 P1			718.537192674769	718.53813347	1	1.572187376594742E7	23.703524341550008	23.703524341550008	1.572187376594742E7	2440451.355497072	-9.407952310311885E-4	-1.3093174446956057	4	21.98436599768195	66
475	8315	30	TG(14:1_6:0COOH)+NH4	TG(20:1COOH)+NH4	TG(14:1_6:0COOH)	B	0.3945647040162137	1	TG	carboxylic	M+NH4	C23 H42 N1 O8			460.29028588920016	460.29049547	1	647410.1036208081	0.5446873799999999	0.42871460192553607	647410.1036208081	137759.59396090164	-2.0958079983302014E-4	-0.4553223499891085	0	0.8311622669261558	116
7893	83275	1152	PE(16:0_18:1)+H	PE(34:1)+H	PE(16:0_18:1)	B	1.9297088028454814	1	PE	diacyl	M+H	C39 H77 N1 O8 P1			718.537192674769	718.53813347	1	1.154718640651787E7	24.077342023046423	24.077342023046423	1.154718640651787E7	1792429.2700403654	-9.407952310311885E-4	-1.3093174446956057	4	16.14677588584804	66
7321	83660	1064	TG(20:0COOH_9:0_9:0)+Na	TG(38:0COOH)+Na	TG(20:0COOH_9:0_9:0)	C	0.14824648207062582	1	TG	carboxylic	M+Na	C41 H76 Na1 O8			719.5416875978251	719.5432414700001	1	4.756687011038241E7	23.12713205988991	23.12713205988991	4.756687011038241E7	1.1312794479912717E7	-0.001553872175009019	-2.15952412709867	0	4.756687011038241E7	11
476	8387	30	TG(14:1_6:0COOH)+NH4	TG(20:1COOH)+NH4	TG(14:1_6:0COOH)	B	0.4812519365472346	1	TG	carboxylic	M+NH4	C23 H42 N1 O8			460.29028588920016	460.29049547	1	642563.9254771629	0.7057069499999999	0.6402425783383041	642563.9254771629	79842.68367105171	-2.0958079983302014E-4	-0.4553223499891085	0	0.8249406148554317	116
477	8459	30	TG(14:1_6:0COOH)+NH4	TG(20:1COOH)+NH4	TG(14:1_6:0COOH)	B	0.47263139432351936	1	TG	carboxylic	M+NH4	C23 H42 N1 O8			460.29028588920016	460.29049547	1	631342.0566606681	0.8667431299999999	0.8844612420148635	631342.0566606681	44461.74430317238	-2.0958079983302014E-4	-0.4553223499891085	0	0.8105336819507689	116
7906	84880	1160	LBPA(16:0_16:1)+H	LBPA(32:1)+H	LBPA(16:0_16:1)	A	0.3673141441219181	1	LBPA	Monoacylglycerophosphomonoradylglycerols	M+H	C38 H74 O10 P1			721.5009403747085	721.5014144700001	1	2607896.8235394415	23.960577702000702	23.960577702000702	2607896.8235394415	638873.7922824372	-4.7409529156539065E-4	-0.6570949434345346	0	2607896.8235394415	9
479	8531	30	TG(14:1_6:0COOH)+NH4	TG(20:1COOH)+NH4	TG(14:1_6:0COOH)	B	0.4825873470605645	1	TG	carboxylic	M+NH4	C23 H42 N1 O8			460.29028588920016	460.29049547	1	622979.1981739533	1.0224996000000002	1.0652215127675924	622979.1981739533	125260.86116989842	-2.0958079983302014E-4	-0.4553223499891085	0	0.7997972223574975	116
481	8603	30	TG(14:1_6:0COOH)+NH4	TG(20:1COOH)+NH4	TG(14:1_6:0COOH)	B	0.48059030029184135	1	TG	carboxylic	M+NH4	C23 H42 N1 O8			460.29028588920016	460.29049547	1	597986.9136285131	1.1951884000000002	1.1979072434265106	597986.9136285131	41965.94312487863	-2.0958079983302014E-4	-0.4553223499891085	0	0.7677114644085942	116
483	8675	30	TG(14:1_6:0COOH)+NH4	TG(20:1COOH)+NH4	TG(14:1_6:0COOH)	B	0.4811393638392176	1	TG	carboxylic	M+NH4	C23 H42 N1 O8			460.29028588920016	460.29049547	1	594965.2657912893	1.3561046	1.4055892566317738	594965.2657912893	71194.58263242916	-2.0958079983302014E-4	-0.4553223499891085	0	0.7638321927503464	116
7905	86845	1160	LBPA(16:0_16:1)+H	LBPA(32:1)+H	LBPA(16:0_16:1)	A	1.5719571536551111	1	LBPA	Monoacylglycerophosphomonoradylglycerols	M+H	C38 H74 O10 P1			721.5009403747085	721.5014144700001	1	2375684.2749589356	24.04764689919004	24.04764689919004	2375684.2749589356	581987.143168056	-4.7409529156539065E-4	-0.6570949434345346	0	2375684.2749589356	9
488	8747	30	TG(14:1_6:0COOH)+NH4	TG(20:1COOH)+NH4	TG(14:1_6:0COOH)	B	0.4970896110715342	1	TG	carboxylic	M+NH4	C23 H42 N1 O8			460.29028588920016	460.29049547	1	594176.9955700404	1.5194716000000001	1.507507281630653	594176.9955700404	56106.88308506375	-2.0958079983302014E-4	-0.4553223499891085	0	0.762820190527367	116
8504	87692	1307	PE(33:2)+Na	PE(33:2)+Na	PE(33:2)	C	2.597628276230136	1	PE	diacyl	M+Na	C38 H72 N1 Na1 O8 P1			724.4878169999567	724.48877847	1	7934806.788489258	26.85357018211207	26.85357018211207	7934806.788489258	5230884.126135236	-9.614700433075996E-4	-1.3271003553480913	12	7934806.788489258	5
7266	87865	1025	PG(15:0_16:1)+NH4	PG(31:1)+NH4	PG(15:0_16:1)	A	1.2279824505335202	1	PG	diacyl	M+NH4	C37 H75 N1 O10 P1			724.5116909645616	724.51231347	1	173595.314414317	22.935829	23.003309861703908	173595.314414317	54476.46494352297	-6.22505438400367E-4	-0.859205503518538	2	173595.314414317	5
482	8819	30	TG(14:1_6:0COOH)+NH4	TG(20:1COOH)+NH4	TG(14:1_6:0COOH)	B	0.5450029031633723	1	TG	carboxylic	M+NH4	C23 H42 N1 O8			460.29028588920016	460.29049547	1	597252.1941853521	1.6822738000000002	1.626732141063304	597252.1941853521	82147.47529317402	-2.0958079983302014E-4	-0.4553223499891085	0	0.7667682120952349	116
7267	88609	1025	PG(15:0_16:1)+NH4	PG(31:1)+NH4	PG(15:0_16:1)	A	1.2279824505335208	1	PG	diacyl	M+NH4	C37 H75 N1 O10 P1			724.5116909645616	724.51231347	1	709744.8132155191	22.935829	23.147475144901367	709744.8132155191	222727.14310538842	-6.22505438400367E-4	-0.859205503518538	2	709744.8132155191	5
486	8891	30	TG(14:1_6:0COOH)+NH4	TG(20:1COOH)+NH4	TG(14:1_6:0COOH)	B	0.43634108288243967	1	TG	carboxylic	M+NH4	C23 H42 N1 O8			460.29028588920016	460.29049547	1	573618.5765048561	1.8434622	1.8478750254948342	573618.5765048561	32793.9067338963	-2.0958079983302014E-4	-0.4553223499891085	0	0.7364267467132052	116
1321	8963	117	TG(14:1_6:0COOH)+NH4	TG(20:1COOH)+NH4	TG(14:1_6:0COOH)	B	0.4859821910099852	1	TG	carboxylic	M+NH4	C23 H42 N1 O8			460.29028588920016	460.29049547	1	574534.3394298493	2.0043384	1.9807393208997015	574534.3394298493	58577.75723093601	-2.0958079983302014E-4	-0.4553223499891085	0	0.7294440198669617	116
8509	89854	1311	PE(P-35:7)+Na	PE(P-35:7)+Na	PE(P-35:7)	C	0.10597921502374132	1	PE	alkenyl-acyl	M+Na	C40 H66 N1 Na1 O7 P1			726.4453160651027	726.44691347	1	1577045.5890493204	25.303281	25.297222544770765	1577045.5890493204	554868.5327541078	-0.00159740489732485	-2.198926943631954	0	1577045.5890493204	1
5655	89890	872	PE(33:1)+Na	PE(33:1)+Na	PE(33:1)	C	2.820326890084818	1	PE	diacyl	M+Na	C38 H74 N1 Na1 O8 P1			726.503395227868	726.5044284700001	1	1732714.2454754561	17.110380014783594	17.110380014783594	1732714.2454754561	320852.8616209399	-0.0010332421320526919	-1.4222092962381616	15	1732714.2454754561	29
6210	90077	920	PE(33:1)+Na	PE(33:1)+Na	PE(33:1)	C	2.1415403935453003	1	PE	diacyl	M+Na	C38 H74 N1 Na1 O8 P1			726.503395227868	726.5044284700001	1	2947649.351401876	18.32205072097561	18.32205072097561	2947649.351401876	7557755.959040506	-0.0010332421320526919	-1.4222092962381616	15	1.0000372978271026	29
6766	90264	967	PE(33:1)+Na	PE(33:1)+Na	PE(33:1)	C	2.8318036085278195	1	PE	diacyl	M+Na	C38 H74 N1 Na1 O8 P1			726.503395227868	726.5044284700001	1	1568298.3922175206	19.820765620032837	19.820765620032837	1568298.3922175206	566632.7504131969	-0.0010332421320526919	-1.4222092962381616	15	0.5319619571171018	29
1322	9035	117	TG(14:1_6:0COOH)+NH4	TG(20:1COOH)+NH4	TG(14:1_6:0COOH)	B	0.47114203455267367	1	TG	carboxylic	M+NH4	C23 H42 N1 O8			460.29028588920016	460.29049547	1	572525.7339274444	2.1656975000000003	2.1419703961486567	572525.7339274444	131428.42112329838	-2.0958079983302014E-4	-0.4553223499891085	0	0.7268938411022685	116
6767	90451	967	PE(33:1)+Na	PE(33:1)+Na	PE(33:1)	C	2.8431429686615592	1	PE	diacyl	M+Na	C38 H74 N1 Na1 O8 P1			726.503395227868	726.5044284700001	1	1355791.939034838	20.240293843349754	20.240293843349754	1355791.939034838	521941.7970321369	-0.0010332421320526919	-1.4222092962381616	15	0.45988042639817317	29
6769	90825	967	PE(33:1)+Na	PE(33:1)+Na	PE(33:1)	C	2.729801963407486	1	PE	diacyl	M+Na	C38 H74 N1 Na1 O8 P1			726.503395227868	726.5044284700001	1	874402.2553600352	21.0812572364532	21.0812572364532	874402.2553600352	351738.22702923394	-0.0010332421320526919	-1.4222092962381616	15	0.2965945367139143	29
1327	9107	117	TG(14:1_6:0COOH)+NH4	TG(20:1COOH)+NH4	TG(14:1_6:0COOH)	B	0.4868152234035978	1	TG	carboxylic	M+NH4	C23 H42 N1 O8			460.29028588920016	460.29049547	1	544054.549677212	2.3267253	2.2993626362726367	544054.549677212	40501.46897223175	-2.0958079983302014E-4	-0.4553223499891085	0	0.6907460712222782	116
9014	91545	1421	Co(Q8)+H	Co(Q8)+H	Co(Q8)	A	1.191274882254829	1	Co	Coenzyme Q	M+H	C49 H75 O4			727.5642808783296	727.56598647	1	2.297012920110036E8	27.495261723003594	27.495261723003594	2.297012920110036E8	2.995558284206995E7	-0.001705591670429385	-2.3442415069700604	0	2.297012920110036E8	1
9568	91590	1531	PE(O-35:7)+Na	PE(O-35:7)+Na	PE(O-35:7)	C	0.5151265244217234	1	PE	alkyl-acyl	M+Na	C40 H68 N1 Na1 O7 P1			728.4609620425305	728.4625634700001	1	702817.0653814386	30.6844	30.680008802282646	702817.0653814386	608091.4559538818	-0.001601427469609007	-2.198364533809101	0	0.6057764231381171	9
10240	91702	1598	PE(O-35:7)+Na	PE(O-35:7)+Na	PE(O-35:7)	C	0.4320844190571664	1	PE	alkyl-acyl	M+Na	C40 H68 N1 Na1 O7 P1			728.4609620425305	728.4625634700001	1	777191.94932431	31.513462	31.491322625841185	777191.94932431	121879.46605686942	-0.001601427469609007	-2.198364533809101	0	0.6707571603280191	9
1323	9179	117	TG(14:1_6:0COOH)+NH4	TG(20:1COOH)+NH4	TG(14:1_6:0COOH)	B	0.5111152274639235	1	TG	carboxylic	M+NH4	C23 H42 N1 O8			460.29028588920016	460.29049547	1	571105.2238065881	2.5776781828333335	2.5776781828333335	571105.2238065881	151722.64928837665	-2.0958079983302014E-4	-0.4553223499891085	0	0.7250903238158215	116
10243	91814	1598	PE(O-35:7)+Na	PE(O-35:7)+Na	PE(O-35:7)	C	0.44510075187288134	1	PE	alkyl-acyl	M+Na	C40 H68 N1 Na1 O7 P1			728.4609620425305	728.4625634700001	1	808965.6784293274	31.755167	31.76138177927322	808965.6784293274	89493.273700723	-0.001601427469609007	-2.198364533809101	0	0.6981795446258008	9
10244	91926	1598	PE(O-35:7)+Na	PE(O-35:7)+Na	PE(O-35:7)	C	0.45116998219700916	1	PE	alkyl-acyl	M+Na	C40 H68 N1 Na1 O7 P1			728.4609620425305	728.4625634700001	1	866479.59970409	31.915845	31.882046507402425	866479.59970409	135421.96806048483	-0.001601427469609007	-2.198364533809101	0	0.7478170563719384	9
10242	92038	1598	PE(O-35:7)+Na	PE(O-35:7)+Na	PE(O-35:7)	C	0.43111966173494837	1	PE	alkyl-acyl	M+Na	C40 H68 N1 Na1 O7 P1			728.4609620425305	728.4625634700001	1	933220.2346654964	32.076756	32.06974719560341	933220.2346654964	145563.9931335681	-0.001601427469609007	-2.198364533809101	0	0.8054177029356632	9
10239	92150	1598	PE(O-35:7)+Na	PE(O-35:7)+Na	PE(O-35:7)	C	0.38662946176157287	1	PE	alkyl-acyl	M+Na	C40 H68 N1 Na1 O7 P1			728.4609620425305	728.4625634700001	1	1011686.9530900144	32.237326	32.238294752355316	1011686.9530900144	157835.69627954855	-0.001601427469609007	-2.198364533809101	0	0.8731385707038462	9
10247	92262	1598	PE(O-35:7)+Na	PE(O-35:7)+Na	PE(O-35:7)	C	0.4387425994052596	1	PE	alkyl-acyl	M+Na	C40 H68 N1 Na1 O7 P1			728.4609620425305	728.4625634700001	1	1065039.7301845404	32.398004	32.36470541991925	1065039.7301845404	125799.96509877735	-0.001601427469609007	-2.198364533809101	0	0.9191847981392319	9
10245	92374	1598	PE(O-35:7)+Na	PE(O-35:7)+Na	PE(O-35:7)	C	0.36584035284087274	1	PE	alkyl-acyl	M+Na	C40 H68 N1 Na1 O7 P1			728.4609620425305	728.4625634700001	1	1158698.1888952625	32.558223000000005	32.54091422925079	1158698.1888952625	360665.51997908653	-0.001601427469609007	-2.198364533809101	0	1.0000169295838777	9
7961	92479	1185	PE(32:0CHO)+Na	PE(32:0CHO)+Na	PE(32:0CHO)	C	1.9849568822474857	1	PE	aldehyde	M+Na	C37 H72 N1 Na1 O9 P1			728.4832365136053	728.48369347	1	1050465.065133694	24.207155	24.22243385624344	1050465.065133694	408732.50941024884	-4.5695639471432514E-4	-0.6272701156304835	0	1050465.065133694	1
1329	9251	117	TG(14:1_6:0COOH)+NH4	TG(20:1COOH)+NH4	TG(14:1_6:0COOH)	B	0.4863576421829441	1	TG	carboxylic	M+NH4	C23 H42 N1 O8			460.29028588920016	460.29049547	1	543167.2916564551	2.8108784	2.842557806456617	543167.2916564551	50907.42459993984	-2.0958079983302014E-4	-0.4553223499891085	0	0.6896195849308541	116
7277	92905	1033	TG(15:0COOH_12:0_12:0)+NH4	TG(39:0COOH)+NH4	TG(15:0COOH_12:0_12:0)	C	0.030999561937330986	1	TG	carboxylic	M+NH4	C42 H82 N1 O8			728.6026138072571	728.6034954700001	1	1577176.2028123892	22.386471368711945	22.386471368711945	1577176.2028123892	280196.0540935751	-8.816627430405788E-4	-1.2100711632072396	0	1577176.2028123892	4
7278	93117	1034	TG(19:0COOH_10:0_10:0)+NH4	TG(39:0COOH)+NH4	TG(19:0COOH_10:0_10:0)	C	0.031203501651446745	1	TG	carboxylic	M+NH4	C42 H82 N1 O8			728.6026138072571	728.6034954700001	1	1022514.5469232233	23.109334	23.120612131774784	1022514.5469232233	194639.02346509034	-8.816627430405788E-4	-1.2100711632072396	0	1022514.5469232233	1
7280	93212	1036	PG(31:1)+Na	PG(31:1)+Na	PG(31:1)	C	1.953200039245785	1	PG	diacyl	M+Na	C37 H71 Na1 O10 P1			729.4668199114338	729.46770947	1	7641.734206351427	23.06119224350694	23.06119224350694	7641.734206351427	1882.662491320826	-8.895585662003214E-4	-1.2194616509280947	13	7641.734206351427	7
1326	9323	117	TG(14:1_6:0COOH)+NH4	TG(20:1COOH)+NH4	TG(14:1_6:0COOH)	B	0.4728914225093185	1	TG	carboxylic	M+NH4	C23 H42 N1 O8			460.29028588920016	460.29049547	1	548189.2816984635	2.9721269	2.9500451899559206	548189.2816984635	57444.68164089962	-2.0958079983302014E-4	-0.4553223499891085	0	0.6959956365479075	116
1319	9395	117	TG(14:1_6:0COOH)+NH4	TG(20:1COOH)+NH4	TG(14:1_6:0COOH)	B	0.43875279563939606	1	TG	carboxylic	M+NH4	C23 H42 N1 O8			460.29028588920016	460.29049547	1	727476.4194854575	3.262910252641393	3.262910252641393	727476.4194854575	259714.45237826838	-2.0958079983302014E-4	-0.4553223499891085	0	0.9236233369697289	116
7144	94	979	PFAA(20:0)+H	PFAA(20:0)+H	PFAA(20:0)	A	0.014771719517019409	1	PFAA	Primary amides	M+H	C20 H42 N1 O1			312.32591830665103	312.32609047	1	677303.0807480948	22.722179999999998	22.766390740703518	677303.0807480948	405049.55499769433	-1.7216334896374974E-4	-0.5512285135682895	0	1.0001509478910584	8
2015	9482	228	TG(11:1_3:0_6:0COOH)+NH4	TG(20:1COOH)+NH4	TG(11:1_3:0_6:0COOH)	B	0.44755431805031143	1	TG	carboxylic	M+NH4	C23 H42 N1 O8			460.2903750203793	460.29049547	1	547642.4631415178	4.060010087288977	4.060010087288977	547642.4631415178	367368.2410678224	-1.2044962068102905E-4	-0.26168143449914494	0	0.7709246641122295	116
3889	94905	606	PE(17:1_18:1)+H	PE(35:2)+H	PE(17:1_18:1)	A	1.763240798034233	1	PE	diacyl	M+H	C40 H77 N1 O8 P1			730.5370668584188	730.53813347	1	574865.2580700971	10.446385	10.426557350704687	574865.2580700971	875472.0135207679	-0.0010666115812227872	-1.4600343657405224	2	1.0000181232278165	29
9573	95149	1534	PE(17:1_18:1)+H	PE(35:2)+H	PE(17:1_18:1)	A	1.65759980112939	1	PE	diacyl	M+H	C40 H77 N1 O8 P1			730.5370177685501	730.53813347	1	2983715.253291994	30.561459391070834	30.561459391070834	2983715.253291994	3387153.1949646156	-0.0011157014499758588	-1.5272311753860817	2	0.5315209438653395	29
10258	95393	1600	PE(17:1_18:1)+H	PE(35:2)+H	PE(17:1_18:1)	A	1.6706136760911967	1	PE	diacyl	M+H	C40 H77 N1 O8 P1			730.5371110806205	730.53813347	1	2586879.35348408	31.161452999999998	31.11783656258412	2586879.35348408	210240.25135566096	-0.001022389379500055	-1.3995006762695352	2	0.41686000656223865	29
2018	9554	228	TG(11:1_3:0_6:0COOH)+NH4	TG(20:1COOH)+NH4	TG(11:1_3:0_6:0COOH)	B	0.46684126688118044	1	TG	carboxylic	M+NH4	C23 H42 N1 O8			460.2903750203793	460.29049547	1	534215.6538930103	4.388520199999999	4.434057286395233	534215.6538930103	96554.26972414323	-1.2044962068102905E-4	-0.26168143449914494	0	0.7520235395525553	116
10260	95637	1600	PE(17:1_18:1)+H	PE(35:2)+H	PE(17:1_18:1)	A	1.553896453072695	1	PE	diacyl	M+H	C40 H77 N1 O8 P1			730.5371110806205	730.53813347	1	2249396.794132638	31.274892240466578	31.274892240466578	2249396.794132638	146855.82803761394	-0.001022389379500055	-1.3995006762695352	2	0.36247672745167336	29
10256	95881	1600	PE(17:1_18:1)+H	PE(35:2)+H	PE(17:1_18:1)	A	1.587544689182245	1	PE	diacyl	M+H	C40 H77 N1 O8 P1			730.5371110806205	730.53813347	1	2180556.4905166132	31.345758826828177	31.345758826828177	2180556.4905166132	191530.54683064675	-0.001022389379500055	-1.3995006762695352	2	0.3513835276940299	29
2017	9611	228	TG(14:1_6:0COOH)+NH4	TG(20:1COOH)+NH4	TG(14:1_6:0COOH)	B	0.48843088674650187	1	TG	carboxylic	M+NH4	C23 H42 N1 O8			460.2903750203793	460.29049547	1	536759.0978337773	4.5493086	4.623958172095333	536759.0978337773	80915.15554789774	-1.2044962068102905E-4	-0.26168143449914494	0	0.7556039844553775	116
10252	96125	1600	PE(17:1_18:1)+H	PE(35:2)+H	PE(17:1_18:1)	A	1.5208031131112483	1	PE	diacyl	M+H	C40 H77 N1 O8 P1			730.5371110806205	730.53813347	1	2210130.1991570727	31.478569	31.464508241812474	2210130.1991570727	258124.3067193421	-0.001022389379500055	-1.3995006762695352	2	0.3561491524848915	29
10255	96369	1600	PE(17:1_18:1)+H	PE(35:2)+H	PE(17:1_18:1)	A	1.5664350217124825	1	PE	diacyl	M+H	C40 H77 N1 O8 P1			730.5371110806205	730.53813347	1	2126379.3649742003	31.639810999999998	31.650293616868552	2126379.3649742003	193910.3607083229	-0.001022389379500055	-1.3995006762695352	2	0.34265321065055576	29
10251	96613	1600	PE(17:1_18:1)+H	PE(35:2)+H	PE(17:1_18:1)	A	1.6117250843569533	1	PE	diacyl	M+H	C40 H77 N1 O8 P1			730.5371110806205	730.53813347	1	2308113.662197053	31.801107	31.822671799910275	2308113.662197053	164583.85096311924	-0.001022389379500055	-1.3995006762695352	2	0.37193859662376305	29
2022	9683	228	TG(14:1_6:0COOH)+NH4	TG(20:1COOH)+NH4	TG(14:1_6:0COOH)	B	0.47804780347418585	1	TG	carboxylic	M+NH4	C23 H42 N1 O8			460.2903750203793	460.29049547	1	533221.7676121418	4.7097783	4.744804190268123	533221.7676121418	73176.39214238695	-1.2044962068102905E-4	-0.26168143449914494	0	0.7506244306469948	116
10250	96857	1600	PE(17:1_18:1)+H	PE(35:2)+H	PE(17:1_18:1)	A	1.6590360782406983	1	PE	diacyl	M+H	C40 H77 N1 O8 P1			730.5371110806205	730.53813347	1	2658356.3949193233	31.961787	31.98164279093764	2658356.3949193233	359569.3335860698	-0.001022389379500055	-1.3995006762695352	2	0.42837810071750526	29
10249	97101	1600	PE(17:1_18:1)+H	PE(35:2)+H	PE(17:1_18:1)	A	1.9069938957456736	1	PE	diacyl	M+H	C40 H77 N1 O8 P1			730.5371110806205	730.53813347	1	3956750.11610469	32.265109136384034	32.265109136384034	3956750.11610469	999000.8164184697	-0.001022389379500055	-1.3995006762695352	2	0.6376064183832415	29
10794	97345	1672	PE(17:1_18:1)+H	PE(35:2)+H	PE(17:1_18:1)	A	1.7199275815166999	1	PE	diacyl	M+H	C40 H77 N1 O8 P1			730.5371110806205	730.53813347	1	6221671.183109716	32.764617	32.67689700275862	6221671.183109716	2329241.0518861567	-0.001022389379500055	-1.3995006762695352	2	1.0011124995590617	29
2014	9755	228	TG(14:1_6:0COOH)+NH4	TG(20:1COOH)+NH4	TG(14:1_6:0COOH)	B	0.5049758537800352	1	TG	carboxylic	M+NH4	C23 H42 N1 O8			460.2903750203793	460.29049547	1	557389.0210644437	5.151460632373386	5.151460632373386	557389.0210644437	316542.9677528537	-1.2044962068102905E-4	-0.26168143449914494	0	0.7846450426414604	116
8537	97646	1323	PE(16:0_19:1)+H	PE(35:1)+H	PE(16:0_19:1)	A	1.4996890805412124	1	PE	diacyl	M+H	C40 H79 N1 O8 P1			732.5523182853749	732.55378347	1	5925550.670454713	25.492094983836207	25.492094983836207	5925550.670454713	6697659.60877116	-0.0014651846250899325	-2.000103693455372	5	5925550.670454713	66
8536	97778	1323	PE(35:1)+H	PE(35:1)+H	PE(35:1)	C	1.5924785181130168	1	PE	diacyl	M+H	C40 H79 N1 O8 P1			732.5523182853749	732.55378347	1	2228056.574218096	26.49981609267241	26.49981609267241	2228056.574218096	1600863.0452516093	-0.0014651846250899325	-2.000103693455372	19	2228056.574218096	66
3891	97923	607	PC(16:2_15:2)+Na	PC(31:4)+Na	PC(16:2_15:2)	C	0.027661700352665634	1	PC	diacyl	M+Na	C39 H70 N1 Na1 O8 P1			734.4698296069297	734.47312847	1	846699.7502519165	10.449509531628975	10.449509531628975	846699.7502519165	1235297.8821374092	-0.0032988630703130184	-4.491465349428743	2	1.000017392012449	9
4547	98024	727	PE(18:4_16:0)+Na	PE(34:4)+Na	PE(18:4_16:0)	C	0.10333735433379518	1	PE	diacyl	M+Na	C39 H70 N1 Na1 O8 P1			734.4698296069297	734.47312847	1	698685.2296152452	12.327008938899677	12.327008938899677	698685.2296152452	674275.8821213898	-0.0032988630703130184	-4.491465349428743	13	0.8247770397697269	9
9031	98211	1435	PE(16:0_18:0CHO)+H	PE(34:0CHO)+H	PE(16:0_18:0CHO)	A	1.7773421636913516	1	PE	aldehyde	M+H	C39 H77 N1 O9 P1			734.5319435098685	734.53304847	1	1528360.6143657467	27.763884595938375	27.763884595938375	1528360.6143657467	948753.2028259566	-0.001104960131556254	-1.5043016903095503	0	1.0004661021164745	8
2019	9827	228	TG(14:1_6:0COOH)+NH4	TG(20:1COOH)+NH4	TG(14:1_6:0COOH)	B	0.5034791250722528	1	TG	carboxylic	M+NH4	C23 H42 N1 O8			460.2903750203793	460.29049547	1	519834.69301401527	5.5451261	5.552362502184707	519834.69301401527	56615.740242985186	-1.2044962068102905E-4	-0.26168143449914494	0	0.7317792411618633	116
2016	9899	228	TG(14:1_6:0COOH)+NH4	TG(20:1COOH)+NH4	TG(14:1_6:0COOH)	B	0.4777249617077437	1	TG	carboxylic	M+NH4	C23 H42 N1 O8			460.2903750203793	460.29049547	1	537538.1594011489	5.705453299999999	5.67129032959285	537538.1594011489	77088.68293160464	-1.2044962068102905E-4	-0.26168143449914494	0	0.7567006813289242	116
2576	9971	319	TG(14:1_6:0COOH)+NH4	TG(20:1COOH)+NH4	TG(14:1_6:0COOH)	B	0.4620564148660495	1	TG	carboxylic	M+NH4	C23 H42 N1 O8			460.2901666221198	460.29049547	1	546568.292604576	5.929746814457832	5.929746814457832	546568.292604576	428046.82874982257	-3.2884788021192435E-4	-0.7144346701908116	0	0.9564984073119838	116

## Sheet: CFT073 3 PESI
Column1	Column2	Column3	Column4	Column5	Column6	Column7	Column8	Column9	Column10	Column11	Column12	Column13	Column14	Column15	Column16	Column17	Column18	Column19	Column20	Column21	Column22	Column23	Column24	Column25	Column26	Column27	Column28
# version: Lipid Search 5.1.6
# date: 2024/05/06
# data: 042624LC-03.raw
# filter: Rank = 1 and Grade <> "D"
PeakId	AnntID	ChromeClusterId	LipidID	LipidGroupKey	LipidMolec	Grade	IDScore	Rank	ClassKey	SubClassKey	Adduct	IonFormula	BaseModification	SubModification	ObsMz	CalcMz	Charge	Intensity	MS2RT	TopRT	TopHeight	Area	DeltaDa	DeltaPPM	PublicLink	S/N	VCR
10841	1	1631	PFAA(8:0)+H	PFAA(8:0)+H	PFAA(8:0)	A	0.018020073262939442	1	PFAA	Primary amides	M+H	C8 H18 N1 O1			144.1382236470773	144.13829047	1	323703.0692067215	33.35806	33.277335693183545	323703.0692067215	48363.42208492288	-6.682292269033496E-5	-0.46360108874149436	0	323703.0692067215	8
9762	10	1469	PFAA(16:0)+H	PFAA(16:0)+H	PFAA(16:0)	A	0.0743666169503437	1	PFAA	Primary amides	M+H	C16 H34 N1 O1			256.2632750751521	256.26349047	1	770953.4016758136	30.699214	30.432277891120506	770953.4016758136	458695.37276059476	-2.1539484794175223E-4	-0.8405192112879802	0	0.9881751210777576	8
1112	100	62	DG(5:0_5:0)+Na	DG(10:0)+Na	DG(5:0_5:0)	C	0.14403279356969018	1	DG	diacyl	M+Na	C13 H24 Na1 O5			283.1514867291256	283.15159647	1	216156.8848104292	2.9092931	2.869996075003892	216156.8848104292	20614.67812473676	-1.0974087439308278E-4	-0.3875685786985042	0	0.9108801369550573	16
7583	100043	1036	PE(34:1)+Na	PE(34:1)+Na	PE(34:1)	C	2.845861007222796	1	PE	diacyl	M+Na	C39 H76 N1 Na1 O8 P1			740.5189868736996	740.52007847	1	3435579.1304863663	23.356729234108528	23.356729234108528	3435579.1304863663	1209691.8879616295	-0.0010915963003981233	-1.4740930375165948	18	0.33081158039657804	24
7582	100246	1036	PE(34:1)+Na	PE(34:1)+Na	PE(34:1)	C	2.8742255246579003	1	PE	diacyl	M+Na	C39 H76 N1 Na1 O8 P1			740.5189868736996	740.52007847	1	3441131.093199478	23.55197415503876	23.55197415503876	3441131.093199478	3440580.281604457	-0.0010915963003981233	-1.4740930375165948	18	0.33134617834634705	24
8125	100429	1157	PG(32:1)+Na	PG(32:1)+Na	PG(32:1)	C	1.970043558848015	1	PG	diacyl	M+Na	C38 H73 Na1 O10 P1			743.4822146264532	743.4833594700001	1	4437990.541827294	23.982642434336253	23.982642434336253	4437990.541827294	1199639.6018364902	-0.0011448435468537355	-1.5398363495632448	15	4437990.541827294	9
527	10058	32	TG(14:1_6:0COOH)+NH4	TG(20:1COOH)+NH4	TG(14:1_6:0COOH)	B	0.4660451632963062	1	TG	carboxylic	M+NH4	C23 H42 N1 O8			460.2905127948997	460.29049547	1	763164.9115856591	0.057514136255895194	0.057514136255895194	763164.9115856591	322679.44852142385	1.732489971573159E-5	0.03763901110300897	0	1.0000456885537496	134
534	10130	32	TG(14:1_6:0COOH)+NH4	TG(20:1COOH)+NH4	TG(14:1_6:0COOH)	B	0.4514734458899631	1	TG	carboxylic	M+NH4	C23 H42 N1 O8			460.2905127948997	460.29049547	1	631376.0398730307	0.54637447	0.5126226569576419	631376.0398730307	100205.4380179712	1.732489971573159E-5	0.03763901110300897	0	0.8273505201113986	134
8124	101369	1157	PG(32:1)+Na	PG(32:1)+Na	PG(32:1)	C	1.9166834283093075	1	PG	diacyl	M+Na	C38 H73 Na1 O10 P1			743.4822146264532	743.4833594700001	1	4003166.141952985	24.04155238961	24.04155238961	4003166.141952985	1082101.5933577183	-0.0011448435468537355	-1.5398363495632448	15	4003166.141952985	9
533	10202	32	TG(14:1_6:0COOH)+NH4	TG(20:1COOH)+NH4	TG(14:1_6:0COOH)	B	0.4935165577999222	1	TG	carboxylic	M+NH4	C23 H42 N1 O8			460.2905127948997	460.29049547	1	626548.1634688787	0.70753093	0.6700863645422125	626548.1634688787	95406.4988489899	1.732489971573159E-5	0.03763901110300897	0	0.821024106371004	134
5119	102385	751	PE(18:1_18:1)+H	PE(36:2)+H	PE(18:1_18:1)	A	1.8593910011715096	1	PE	diacyl	M+H	C41 H79 N1 O8 P1			744.5527816168936	744.55378347	1	3560904.2488025487	15.005435966666665	15.005435966666665	3560904.2488025487	1.1112742021311102E7	-0.001001853106345152	-1.345574209009037	3	0.9999999837457345	17
7086	102691	951	PE(18:1_18:1)+H	PE(36:2)+H	PE(18:1_18:1)	A	1.4817201798344852	1	PE	diacyl	M+H	C41 H79 N1 O8 P1			744.5530424170558	744.55378347	1	758006.7232891121	20.778215266331657	20.778215266331657	758006.7232891121	1297276.220194793	-7.410529441358449E-4	-0.9952973373282917	3	1.000019570727488	17
528	10274	32	TG(14:1_6:0COOH)+NH4	TG(20:1COOH)+NH4	TG(14:1_6:0COOH)	B	0.5039472139945951	1	TG	carboxylic	M+NH4	C23 H42 N1 O8			460.2905127948997	460.29049547	1	632775.3762733303	0.8409920959449781	0.8409920959449781	632775.3762733303	197954.78658005357	1.732489971573159E-5	0.03763901110300897	0	0.8291842002409637	134
8691	103256	1294	Co(Q8)+NH4	Co(Q8)+NH4	Co(Q8)	A	0.671407308598826	1	Co	Coenzyme Q	M+NH4	C49 H78 N1 O4			744.590558982812	744.59253547	1	6747569.271670501	27.29711	27.34882485546965	6747569.271670501	318661.3278718408	-0.0019764871880170176	-2.6544527883595244	0	6747569.271670501	1
529	10346	32	TG(14:1_6:0COOH)+NH4	TG(20:1COOH)+NH4	TG(14:1_6:0COOH)	B	0.4751322713485504	1	TG	carboxylic	M+NH4	C23 H42 N1 O8			460.2905127948997	460.29049547	1	618747.1772126406	1.1911211000000002	1.1597600893478892	618747.1772126406	150265.02554217188	1.732489971573159E-5	0.03763901110300897	0	0.8108017513418546	134
8692	103592	1295	Co(Q8)+NH4	Co(Q8)+NH4	Co(Q8)	A	0.9272554979656858	1	Co	Coenzyme Q	M+NH4	C49 H78 N1 O4			744.590558982812	744.59253547	1	2.3980517344706267E8	27.457478	27.48128810902705	2.3980517344706267E8	3.084983267506261E7	-0.0019764871880170176	-2.6544527883595244	0	2.3980517344706267E8	1
3272	1037	415	PG(P-4:0_6:0)+NH4	PG(P-10:0)+NH4	PG(P-4:0_6:0)	C	0.0789863109436819	1	PG	alkenyl-acyl	M+NH4	C16 H35 N1 O9 P1			416.20601343792066	416.20439847000006	1	1280142.1278315485	8.084077076882519	8.084077076882519	1280142.1278315485	250177.14109029045	0.0016149679206023393	3.8802227898611186	0	1280142.1278315485	9
9291	103734	1414	PE(18:0_18:1)+H	PE(36:1)+H	PE(18:0_18:1)	A	1.7883342885251063	1	PE	diacyl	M+H	C41 H81 N1 O8 P1			746.5685511641105	746.56943347	1	3468161.162016229	28.556962589941975	28.556962589941975	3468161.162016229	4425956.880815034	-8.823058894904534E-4	-1.1818127044524722	5	0.9999973358120883	67
1957	104	204	DG(5:0_5:0)+Na	DG(10:0)+Na	DG(5:0_5:0)	C	0.1581472911116817	1	DG	diacyl	M+Na	C13 H24 Na1 O5			283.1514867291256	283.15159647	1	493437.75138097606	4.6953318	4.718151386413586	493437.75138097606	182855.3222092125	-1.0974087439308278E-4	-0.3875685786985042	0	1.0003333907474963	16
532	10418	32	TG(14:1_6:0COOH)+NH4	TG(20:1COOH)+NH4	TG(14:1_6:0COOH)	B	0.4827720034301941	1	TG	carboxylic	M+NH4	C23 H42 N1 O8			460.2905127948997	460.29049547	1	609932.7916223954	1.352162	1.4286005657117904	609932.7916223954	92991.93331613668	1.732489971573159E-5	0.03763901110300897	0	0.7992514452769961	134
9292	104258	1414	PE(18:0_18:1)+H	PE(36:1)+H	PE(18:0_18:1)	B	1.7129642881885734	1	PE	diacyl	M+H	C41 H81 N1 O8 P1			746.5685511641105	746.56943347	1	2731877.925048582	29.388097	29.35782381850419	2731877.925048582	579065.8293755588	-8.823058894904534E-4	-1.1818127044524722	5	0.7877000286873215	67
530	10490	32	TG(14:1_6:0COOH)+NH4	TG(20:1COOH)+NH4	TG(14:1_6:0COOH)	B	0.49042239628889306	1	TG	carboxylic	M+NH4	C23 H42 N1 O8			460.2905127948997	460.29049547	1	600121.7523293573	1.599506297114556	1.599506297114556	600121.7523293573	148026.1036432314	1.732489971573159E-5	0.03763901110300897	0	0.7863951315284402	134
5993	105	824	PFAA(18:0)+H	PFAA(18:0)+H	PFAA(18:0)	A	0.12231524760570679	1	PFAA	Primary amides	M+H	C18 H38 N1 O1			284.294545088483	284.29479047	1	574676.7378145956	19.067606	19.131702263498923	574676.7378145956	250913.04148226103	-2.453815170042617E-4	-0.8631218431768298	0	1.0000027800165892	8
9943	105306	1511	PE(18:0_18:1)+H	PE(36:1)+H	PE(18:0_18:1)	A	1.681053225063708	1	PE	diacyl	M+H	C41 H81 N1 O8 P1			746.5685511641105	746.56943347	1	882126.1867094438	29.680613751665216	29.680613751665216	882126.1867094438	216402.27316783578	-8.823058894904534E-4	-1.1818127044524722	5	882126.1867094438	67
531	10562	32	TG(14:1_6:0COOH)+NH4	TG(20:1COOH)+NH4	TG(14:1_6:0COOH)	B	0.4694526192379878	1	TG	carboxylic	M+NH4	C23 H42 N1 O8			460.2905127948997	460.29049547	1	599980.2799368734	1.8425012	1.8222598346732168	599980.2799368734	132713.59185517044	1.732489971573159E-5	0.03763901110300897	0	0.7862097471455826	134
9944	105830	1511	PE(18:0_18:1)+H	PE(36:1)+H	PE(18:0_18:1)	A	1.6894231417163312	1	PE	diacyl	M+H	C41 H81 N1 O8 P1			746.5685511641105	746.56943347	1	2340322.1273375377	29.843985453581247	29.843985453581247	2340322.1273375377	574125.3756336382	-8.823058894904534E-4	-1.1818127044524722	5	2340322.1273375377	67
1321	10634	91	TG(14:1_6:0COOH)+NH4	TG(20:1COOH)+NH4	TG(14:1_6:0COOH)	B	0.49503895566178935	1	TG	carboxylic	M+NH4	C23 H42 N1 O8			460.2905127948997	460.29049547	1	611363.1312550876	2.060135213617365	2.060135213617365	611363.1312550876	150025.5330858975	1.732489971573159E-5	0.03763901110300897	0	0.7535741969917562	134
3173	107	374	SPH(d17:0)+H	SPH(d17:0)+H	SPH(d17:0)	C	0.00945433816802476	1	SPH	Sphinganine	M+H	C17 H38 N1 O2			288.28947852326456	288.28970547	1	344387.3276893125	9.7183917	9.731399761822093	344387.3276893125	66416.82236649314	-2.2694673543810495E-4	-0.7872161208686054	0	344387.3276893125	28
1322	10706	91	TG(14:1_6:0COOH)+NH4	TG(20:1COOH)+NH4	TG(14:1_6:0COOH)	B	0.48243180180644374	1	TG	carboxylic	M+NH4	C23 H42 N1 O8			460.2905127948997	460.29049547	1	584823.2199469802	2.352531534117964	2.352531534117964	584823.2199469802	198227.55065773398	1.732489971573159E-5	0.03763901110300897	0	0.7208607549639696	134
3283	1074	417	TG(2:0_2:0_16:5CHO)+H	TG(20:5CHO)+H	TG(2:0_2:0_16:5CHO)	C	0.30748041561975786	1	TG	aldehyde	M+H	C23 H31 O7			419.2058951671349	419.20643147	1	4842698.084895618	8.845700535458585	8.845700535458585	4842698.084895618	950264.7248165116	-5.363028651004242E-4	-1.2793271359661622	0	4842698.084895618	1
1324	10778	91	TG(14:1_6:0COOH)+NH4	TG(20:1COOH)+NH4	TG(14:1_6:0COOH)	B	0.49346762471373123	1	TG	carboxylic	M+NH4	C23 H42 N1 O8			460.2905127948997	460.29049547	1	574229.3551317557	2.5891417145230537	2.5891417145230537	574229.3551317557	48575.54912832143	1.732489971573159E-5	0.03763901110300897	0	0.7078026185421953	134
7578	107908	1033	LBPA(16:1_18:1)+H	LBPA(34:2)+H	LBPA(16:1_18:1)	A	1.2298638957026982	1	LBPA	Monoacylglycerophosphomonoradylglycerols	M+H	C40 H76 O10 P1			747.5156897515458	747.51706447	1	1275044.571640997	23.475407519379843	23.475407519379843	1275044.571640997	322480.58753152454	-0.0013747184542580726	-1.839044900548815	0	1275044.571640997	3
1327	10850	91	TG(14:1_6:0COOH)+NH4	TG(20:1COOH)+NH4	TG(14:1_6:0COOH)	B	0.4841576040319706	1	TG	carboxylic	M+NH4	C23 H42 N1 O8			460.2905127948997	460.29049547	1	579658.4356140606	2.668011774658084	2.668011774658084	579658.4356140606	48901.956355267415	1.732489971573159E-5	0.03763901110300897	0	0.714494574199478	134
1326	10922	91	TG(14:1_6:0COOH)+NH4	TG(20:1COOH)+NH4	TG(14:1_6:0COOH)	B	0.47631634754097696	1	TG	carboxylic	M+NH4	C23 H42 N1 O8			460.2905127948997	460.29049547	1	576899.3423385397	2.7939731	2.756500134809581	576899.3423385397	66680.42939846174	1.732489971573159E-5	0.03763901110300897	0	0.7110936797175722	134
8032	109398	1111	LBPA(16:0_18:1)+H	LBPA(34:1)+H	LBPA(16:0_18:1)	A	1.295959747953067	1	LBPA	Monoacylglycerophosphomonoradylglycerols	M+H	C40 H78 O10 P1			749.5314253613519	749.5327144700001	1	2346107.4926742334	25.429946	25.502767090161253	2346107.4926742334	738987.5228439671	-0.001289108648165893	-1.7198818408755436	0	2346107.4926742334	10
1328	10994	91	TG(14:1_6:0COOH)+NH4	TG(20:1COOH)+NH4	TG(14:1_6:0COOH)	B	0.47613721246807295	1	TG	carboxylic	M+NH4	C23 H42 N1 O8			460.2905127948997	460.29049547	1	526438.8445668408	2.9552342	2.952713455145509	526438.8445668408	42820.73859091639	1.732489971573159E-5	0.03763901110300897	0	0.6488954097465847	134
3284	1104	418	TG(2:0_2:0_16:5CHO)+H	TG(20:5CHO)+H	TG(2:0_2:0_16:5CHO)	C	0.29476707826968257	1	TG	aldehyde	M+H	C23 H31 O7			419.2058951671349	419.20643147	1	1220606.991594891	9.24914638631093	9.24914638631093	1220606.991594891	187698.6790175957	-5.363028651004242E-4	-1.2793271359661622	0	1220606.991594891	1
2115	11066	252	TG(14:1_6:0COOH)+NH4	TG(20:1COOH)+NH4	TG(14:1_6:0COOH)	B	0.48389647571073935	1	TG	carboxylic	M+NH4	C23 H42 N1 O8			460.2913200109286	460.29049547	1	529235.0986135594	4.5703283	4.523806143789543	529235.0986135594	91745.42327389221	8.245409285905225E-4	1.7913468865810096	0	0.7635755160134442	134
3867	1108	505	TG(13:2CHO_2:0_3:0)+Na	TG(18:2CHO)+Na	TG(13:2CHO_2:0_3:0)	C	0.6503518803246848	1	TG	aldehyde	M+Na	C21 H32 Na1 O7			419.2058951671349	419.20402647000003	1	1412866.508490766	10.103088999999999	10.140543575093456	1412866.508490766	141564.7090944189	0.0018686971348529369	4.457721232772655	0	1412866.508490766	4
7584	111170	1037	PG(18:4_15:0)+Na	PG(33:4)+Na	PG(18:4_15:0)	C	0.03275141212728156	1	PG	diacyl	M+Na	C39 H69 Na1 O10 P1			751.4491454538843	751.4520594700001	1	1156990.1321874326	22.984677843454772	22.984677843454772	1156990.1321874326	339492.98817774607	-0.0029140161158238698	-3.8778441711441496	8	1156990.1321874326	4
10528	111226	1610	PE(35:2)+Na	PE(35:2)+Na	PE(35:2)	C	2.4229607885386257	1	PE	diacyl	M+Na	C40 H76 N1 Na1 O8 P1			752.519087987278	752.52007847	1	999706.7066900483	32.645307	32.73548999749642	999706.7066900483	624448.9157825812	-9.904827220452717E-4	-1.3162200297338449	14	1.000251217644211	13
2114	11138	252	TG(14:1_6:0COOH)+NH4	TG(20:1COOH)+NH4	TG(14:1_6:0COOH)	B	0.45939168405823977	1	TG	carboxylic	M+NH4	C23 H42 N1 O8			460.2913200109286	460.29049547	1	542439.5429454194	4.7296152	4.760484013519814	542439.5429454194	71868.46731327334	8.245409285905225E-4	1.7913468865810096	0	0.782626766432746	134
8050	111427	1119	PG(16:0_17:1)+NH4	PG(33:1)+NH4	PG(16:0_17:1)	A	1.3370502446244672	1	PG	diacyl	M+NH4	C39 H79 N1 O10 P1			752.542663766506	752.54361347	1	2935286.150521275	25.038898896564326	25.038898896564326	2935286.150521275	1276203.1675194588	-9.497034939158766E-4	-1.2619903812580193	3	2935286.150521275	6
2116	11210	252	TG(14:1_6:0COOH)+NH4	TG(20:1COOH)+NH4	TG(14:1_6:0COOH)	B	0.500087202383703	1	TG	carboxylic	M+NH4	C23 H42 N1 O8			460.2913200109286	460.29049547	1	572784.5432062458	5.026025038095238	5.026025038095238	572784.5432062458	166019.46494897403	8.245409285905225E-4	1.7913468865810096	0	0.8264082527576119	134
7090	112606	955	PE(O-39:10)+H	PE(O-39:10)+H	PE(O-39:10)	C	0.0906499914165858	1	PE	alkyl-acyl	M+H	C44 H71 N1 O7 P1			756.4931190052931	756.49626847	1	713628.9276475596	21.664487909547738	21.664487909547738	713628.9276475596	773959.9309278922	-0.003149464706893923	-4.163222681337366	0	1.0003715052443476	1
2110	11282	252	TG(14:1_6:0COOH)+NH4	TG(20:1COOH)+NH4	TG(14:1_6:0COOH)	B	0.46882830352763866	1	TG	carboxylic	M+NH4	C23 H42 N1 O8			460.2913200109286	460.29049547	1	558987.1985732709	5.2142725	5.228067122011322	558987.1985732709	59466.31582692174	8.245409285905225E-4	1.7913468865810096	0	0.8065015712556886	134
7592	112847	1040	TG(17:0COOH_12:0_12:0)+NH4	TG(41:0COOH)+NH4	TG(17:0COOH_12:0_12:0)	C	0.03156365341362362	1	TG	carboxylic	M+NH4	C44 H86 N1 O8			756.6339170187629	756.6347954700001	1	1024924.8301182485	23.101174	23.102564092256753	1024924.8301182485	192832.83622834954	-8.784512372130848E-4	-1.1609968318015618	0	1024924.8301182485	10
8064	112924	1125	PG(33:1)+Na	PG(33:1)+Na	PG(33:1)	C	2.6413666352542204	1	PG	diacyl	M+Na	C39 H75 Na1 O10 P1			757.4981091681902	757.49900947	1	1502605.2003505907	24.62478215932865	24.62478215932865	1502605.2003505907	429082.0116015874	-9.003018097928361E-4	-1.188517934148862	15	1502605.2003505907	9
2109	11354	252	TG(14:1_6:0COOH)+NH4	TG(20:1COOH)+NH4	TG(14:1_6:0COOH)	B	0.4885006033388084	1	TG	carboxylic	M+NH4	C23 H42 N1 O8			460.2913200109286	460.29049547	1	557326.9554066792	5.374606999999999	5.345443951714952	557326.9554066792	71475.8390478178	8.245409285905225E-4	1.7913468865810096	0	0.8041061877371745	134
8065	114016	1125	PG(33:1)+Na	PG(33:1)+Na	PG(33:1)	C	2.654979799280326	1	PG	diacyl	M+Na	C39 H75 Na1 O10 P1			757.4981091681902	757.49900947	1	3251960.0709984214	25.033318944356846	25.033318944356846	3251960.0709984214	928625.5422159302	-9.003018097928361E-4	-1.188517934148862	15	3251960.0709984214	9
2113	11426	252	TG(14:1_6:0COOH)+NH4	TG(20:1COOH)+NH4	TG(14:1_6:0COOH)	B	0.4880822995681638	1	TG	carboxylic	M+NH4	C23 H42 N1 O8			460.2913200109286	460.29049547	1	538640.7900514631	5.5347079	5.464744991741592	538640.7900514631	71702.72071693528	8.245409285905225E-4	1.7913468865810096	0	0.7771459608157166	134
3288	1144	421	TG(10:2_4:0_5:0)+Na	TG(19:2)+Na	TG(10:2_4:0_5:0)	C	0.08513682273090664	1	TG	triacyl	M+Na	C22 H36 Na1 O6			419.24205375762756	419.24041147	1	309894.72539371694	8.6189777	8.609631117647059	309894.72539371694	53021.434909495285	0.0016422876275328235	3.9172881092840344	0	0.9608483330429951	4
2685	11498	339	TG(14:1_6:0COOH)+NH4	TG(20:1COOH)+NH4	TG(14:1_6:0COOH)	B	0.4772731139078173	1	TG	carboxylic	M+NH4	C23 H42 N1 O8			460.29023338354824	460.29049547	1	568726.6396335234	5.876314912703151	5.876314912703151	568726.6396335234	349204.37628191523	-2.6208645175529455E-4	-0.569392898627188	0	0.921759971268428	134
2683	11570	339	TG(14:1_6:0COOH)+NH4	TG(20:1COOH)+NH4	TG(14:1_6:0COOH)	B	0.4887346843274197	1	TG	carboxylic	M+NH4	C23 H42 N1 O8			460.29023338354824	460.29049547	1	541015.6609212821	6.315109934394693	6.315109934394693	541015.6609212821	154114.3558601854	-2.6208645175529455E-4	-0.569392898627188	0	0.8768475842593109	134
7581	116108	1035	PG(16:1_18:1)+NH4	PG(34:2)+NH4	PG(16:1_18:1)	A	2.0107827215643663	1	PG	diacyl	M+NH4	C40 H79 N1 O10 P1			764.5426365869104	764.54361347	1	3276669.4957155394	23.46583668992248	23.46583668992248	3276669.4957155394	823431.1014023484	-9.768830896064173E-4	-1.2777327172977844	2	3276669.4957155394	3
2688	11642	339	TG(14:1_6:0COOH)+NH4	TG(20:1COOH)+NH4	TG(14:1_6:0COOH)	B	0.3420398655444661	1	TG	carboxylic	M+NH4	C23 H42 N1 O8			460.29023338354824	460.29049547	1	548564.7961364404	6.555677380497512	6.555677380497512	548564.7961364404	130837.08870842276	-2.6208645175529455E-4	-0.569392898627188	0	0.8890827956492848	134
8112	117058	1150	PG(16:0_18:1)+NH4	PG(34:1)+NH4	PG(16:0_18:1)	A	0.882963159739078	1	PG	diacyl	M+NH4	C40 H81 N1 O10 P1			766.5577020835514	766.55926347	1	3727732.4713828694	25.551226	25.468450871014763	3727732.4713828694	1091796.9582666347	-0.0015613864486567763	-2.036874910756183	4	3727732.4713828694	6
7585	117103	1038	PG(34:2)+Na	PG(34:2)+Na	PG(34:2)	C	2.667444302868177	1	PG	diacyl	M+Na	C40 H75 Na1 O10 P1			769.4979044310011	769.49900947	1	2853798.021312025	23.47654257167379	23.47654257167379	2853798.021312025	768214.4270872454	-0.0011050389989577525	-1.4360489066814415	15	2853798.021312025	2
2686	11714	339	TG(14:1_6:0COOH)+NH4	TG(20:1COOH)+NH4	TG(14:1_6:0COOH)	B	0.41649020964563405	1	TG	carboxylic	M+NH4	C23 H42 N1 O8			460.29023338354824	460.29049547	1	520883.3081397382	6.8478126999999995	6.782773049618574	520883.3081397382	100570.7881984335	-2.6208645175529455E-4	-0.569392898627188	0	0.8442182055239668	134
2687	11786	339	TG(14:1_6:0COOH)+NH4	TG(20:1COOH)+NH4	TG(14:1_6:0COOH)	B	0.3231821517548667	1	TG	carboxylic	M+NH4	C23 H42 N1 O8			460.29023338354824	460.29049547	1	520930.0751820959	7.0088631999999995	6.977151546069652	520930.0751820959	69106.07450405502	-2.6208645175529455E-4	-0.569392898627188	0	0.8442940029011526	134
8123	118047	1156	PG(34:1)+Na	PG(34:1)+Na	PG(34:1)	C	2.681945756538096	1	PG	diacyl	M+Na	C40 H77 Na1 O10 P1			771.5132206671825	771.5146594700001	1	2513523.9894141974	25.468450871014763	25.468450871014763	2513523.9894141974	590674.507547809	-0.0014388028175744694	-1.8649053222220726	18	2513523.9894141974	9
2682	11858	339	TG(14:1_6:0COOH)+NH4	TG(20:1COOH)+NH4	TG(14:1_6:0COOH)	B	0.4573645431015008	1	TG	carboxylic	M+NH4	C23 H42 N1 O8			460.29023338354824	460.29049547	1	557969.5799062412	7.27737971880597	7.27737971880597	557969.5799062412	256105.55722939107	-2.6208645175529455E-4	-0.569392898627188	0	0.9043255372641729	134
7405	119	963	PFAA(20:0)+H	PFAA(20:0)+H	PFAA(20:0)	A	0.00802051398016592	1	PFAA	Primary amides	M+H	C20 H42 N1 O1			312.3258408614328	312.32609047	1	711106.0991448835	22.704406	22.755681144186045	711106.0991448835	414560.00513548666	-2.4960856717370916E-4	-0.799190770191425	0	1.0000093097828795	8
3290	1191	423	TG(5:0_2:0_13:4CHO)+H	TG(20:4CHO)+H	TG(5:0_2:0_13:4CHO)	C	0.12942726790155856	1	TG	aldehyde	M+H	C23 H33 O7			421.2223059760705	421.22208147	1	358687.0635617741	9.7417074	9.738226019607843	358687.0635617741	63701.46528124652	2.245060705377E-4	0.5329867261350607	0	358687.0635617741	1
2684	11930	339	TG(14:1_6:0COOH)+NH4	TG(20:1COOH)+NH4	TG(14:1_6:0COOH)	B	0.48295241834854624	1	TG	carboxylic	M+NH4	C23 H42 N1 O8			460.29023338354824	460.29049547	1	516700.59887056093	7.575540999999999	7.579532431111112	516700.59887056093	65583.28791082566	-2.6208645175529455E-4	-0.569392898627188	0	0.8374391069076871	134
8122	119315	1156	PG(34:1)+Na	PG(34:1)+Na	PG(34:1)	C	2.642994739293287	1	PG	diacyl	M+Na	C40 H77 Na1 O10 P1			771.5132206671825	771.5146594700001	1	3665634.910081758	25.53301638313244	25.53301638313244	3665634.910081758	861418.9100567214	-0.0014388028175744694	-1.8649053222220726	18	3665634.910081758	9
9761	12	1469	PFAA(16:0)+H	PFAA(16:0)+H	PFAA(16:0)	A	0.08363097712834631	1	PFAA	Primary amides	M+H	C16 H34 N1 O1			256.2632750751521	256.26349047	1	780190.1704744771	30.871091	30.844841468287527	780190.1704744771	216302.16381919413	-2.1539484794175223E-4	-0.8405192112879802	0	1.0000144165606573	8
2681	12002	339	TG(14:1_6:0COOH)+NH4	TG(20:1COOH)+NH4	TG(14:1_6:0COOH)	B	0.44448271457829125	1	TG	carboxylic	M+NH4	C23 H42 N1 O8			460.29023338354824	460.29049547	1	513091.8320661903	7.7362231999999995	7.72194835920398	513091.8320661903	89967.45144479311	-2.6208645175529455E-4	-0.569392898627188	0	0.8315902217771178	134
3318	12074	431	TG(14:1_6:0COOH)+NH4	TG(20:1COOH)+NH4	TG(14:1_6:0COOH)	B	0.4591131223242514	1	TG	carboxylic	M+NH4	C23 H42 N1 O8			460.29023338354824	460.29049547	1	509978.6341722903	7.897077899999999	7.926332163398692	509978.6341722903	64066.31816418323	-2.6208645175529455E-4	-0.569392898627188	0	0.8256077066288802	134
4421	121	609	SPH(d20:0)+H	SPH(d20:0)+H	SPH(d20:0)	C	0.03747921565039664	1	SPH	Sphinganine	M+H	C20 H44 N1 O2			330.3362161981641	330.33665547	1	1414246.2219679896	12.852398846288661	12.852398846288661	1414246.2219679896	2190297.075382915	-4.3927183588721164E-4	-1.3297679781996692	0	1.0001561138375368	28
3312	12146	431	TG(14:1_6:0COOH)+NH4	TG(20:1COOH)+NH4	TG(14:1_6:0COOH)	B	0.47292273095225296	1	TG	carboxylic	M+NH4	C23 H42 N1 O8			460.29023338354824	460.29049547	1	548384.4722875729	8.204642130718954	8.204642130718954	548384.4722875729	267257.44648552226	-2.6208645175529455E-4	-0.569392898627188	0	0.8877831661537322	134
3319	12218	431	TG(14:1_6:0COOH)+NH4	TG(20:1COOH)+NH4	TG(14:1_6:0COOH)	B	0.47107309014703336	1	TG	carboxylic	M+NH4	C23 H42 N1 O8			460.29023338354824	460.29049547	1	520014.9172295736	8.5441521	8.607711738562092	520014.9172295736	95685.717856639	-2.6208645175529455E-4	-0.569392898627188	0	0.8418555101303944	134
8130	122211	1162	LBPA(18:1_18:1)+H	LBPA(36:2)+H	LBPA(18:1_18:1)	A	1.331957116406695	1	LBPA	Monoacylglycerophosphomonoradylglycerols	M+H	C42 H80 O10 P1			775.5477123765593	775.54836447	1	1021534.9989258914	24.931874999999998	24.91217057337142	1021534.9989258914	282193.87209331087	-6.520934407490131E-4	-0.8408153629234899	0	1021534.9989258914	3
3311	12290	431	TG(14:1_6:0COOH)+NH4	TG(20:1COOH)+NH4	TG(14:1_6:0COOH)	B	0.460485199419482	1	TG	carboxylic	M+NH4	C23 H42 N1 O8			460.29023338354824	460.29049547	1	617744.004426998	8.941683699346406	8.941683699346406	617744.004426998	266542.71293490304	-2.6208645175529455E-4	-0.569392898627188	0	1.0000697609743632	134
8135	123368	1165	PG(18:3_17:1)+Na	PG(35:4)+Na	PG(18:3_17:1)	C	0.07093975238279387	1	PG	diacyl	M+Na	C41 H73 Na1 O10 P1			779.4798138955871	779.4833594700001	1	992924.1409582528	24.62951314463462	24.62951314463462	992924.1409582528	288403.35784368444	-0.0035455744130103994	-4.548617843962469	14	992924.1409582528	4
8134	123419	1165	PG(19:4_16:0)+Na	PG(35:4)+Na	PG(19:4_16:0)	C	0.09269840424063744	1	PG	diacyl	M+Na	C41 H73 Na1 O10 P1			779.4798138955871	779.4833594700001	1	1710911.294430447	25.03615061585275	25.03615061585275	1710911.294430447	496948.9026726884	-0.0035455744130103994	-4.548617843962469	14	1710911.294430447	4
8730	123560	1315	PG(35:1)+Na	PG(35:1)+Na	PG(35:1)	C	2.6497549865607932	1	PG	diacyl	M+Na	C41 H79 Na1 O10 P1			785.5290775080128	785.53030947	1	1580149.0483931035	26.395654999999998	26.51496267795723	1580149.0483931035	158107.6682587092	-0.0012319619871732357	-1.5683177492350475	17	1580149.0483931035	9
3317	12362	431	TG(14:1_6:0COOH)+NH4	TG(20:1COOH)+NH4	TG(14:1_6:0COOH)	B	0.4689919640250181	1	TG	carboxylic	M+NH4	C23 H42 N1 O8			460.29023338354824	460.29049547	1	507976.6834095923	9.2425031	9.202719254901961	507976.6834095923	60829.022225474924	-2.6208645175529455E-4	-0.569392898627188	0	0.8223667356014221	134
5578	1242	789	LPA(O-17:2)+Na	LPA(O-17:2)+Na	LPA(O-17:2)	C	0.00823810661746441	1	LPA	monoalkyl	M+Na	C20 H39 Na1 O6 P1			429.2391032430925	429.23764947000006	1	2405032.699963171	16.10504619075713	16.10504619075713	2405032.699963171	581748.1841212084	0.0014537730924075731	3.386867942278457	0	2405032.699963171	1
3316	12434	431	TG(14:1_6:0COOH)+NH4	TG(20:1COOH)+NH4	TG(14:1_6:0COOH)	B	0.46464611576134063	1	TG	carboxylic	M+NH4	C23 H42 N1 O8			460.29023338354824	460.29049547	1	508040.7713254339	9.362027718954248	9.362027718954248	508040.7713254339	62828.14229175872	-2.6208645175529455E-4	-0.569392898627188	0	0.8224704879425501	134
3313	12506	431	TG(14:1_6:0COOH)+NH4	TG(20:1COOH)+NH4	TG(14:1_6:0COOH)	B	0.4614490826392567	1	TG	carboxylic	M+NH4	C23 H42 N1 O8			460.29023338354824	460.29049547	1	528272.1784979979	9.509819908496732	9.509819908496732	528272.1784979979	89571.5985042028	-2.6208645175529455E-4	-0.569392898627188	0	0.8552232437608903	134
8727	125118	1314	DG(18:4_29:3)+Na	DG(47:7)+Na	DG(18:4_29:3)	C	0.31400482187394585	1	DG	diacyl	M+Na	C50 H84 Na1 O5			787.6209173909866	787.62109647	1	1.4666581826058969E7	27.428909	27.481853119141572	1.4666581826058969E7	1880628.756786404	-1.7907901337821386E-4	-0.2273668004365394	0	1.4666581826058969E7	2
3315	12578	431	TG(14:1_6:0COOH)+NH4	TG(20:1COOH)+NH4	TG(14:1_6:0COOH)	B	0.4245693108030267	1	TG	carboxylic	M+NH4	C23 H42 N1 O8			460.29023338354824	460.29049547	1	509263.56389228255	9.7241053	9.64801520261438	509263.56389228255	78858.0142442667	-2.6208645175529455E-4	-0.569392898627188	0	0.8244500747313913	134
3916	12650	517	TG(14:1_6:0COOH)+NH4	TG(20:1COOH)+NH4	TG(14:1_6:0COOH)	B	0.451418361144888	1	TG	carboxylic	M+NH4	C23 H42 N1 O8			460.29023338354824	460.29049547	1	505464.3612214271	9.8853597	9.796754288741045	505464.3612214271	108713.30251456815	-2.6208645175529455E-4	-0.569392898627188	0	0.8493984983029905	134
3914	12722	517	TG(14:1_6:0COOH)+NH4	TG(20:1COOH)+NH4	TG(14:1_6:0COOH)	B	0.45450520759159474	1	TG	carboxylic	M+NH4	C23 H42 N1 O8			460.29023338354824	460.29049547	1	533613.1457919359	10.470437649232345	10.470437649232345	533613.1457919359	406649.6792427439	-2.6208645175529455E-4	-0.569392898627188	0	0.8967006172604348	134
3915	12794	517	TG(14:1_6:0COOH)+NH4	TG(20:1COOH)+NH4	TG(14:1_6:0COOH)	B	0.4315961682752372	1	TG	carboxylic	M+NH4	C23 H42 N1 O8			460.29023338354824	460.29049547	1	532953.9511735071	10.841401	10.929767213203686	532953.9511735071	169443.3573775278	-2.6208645175529455E-4	-0.569392898627188	0	0.8955928855152535	134
5057	12866	715	TG(14:1_6:0COOH)+NH4	TG(20:1COOH)+NH4	TG(14:1_6:0COOH)	B	0.40965292036482254	1	TG	carboxylic	M+NH4	C23 H42 N1 O8			460.2900788618726	460.29049547	1	579379.9455342579	14.323205	14.1394007	579379.9455342579	315160.80614908994	-4.166081274092903E-4	-0.9050971832710486	0	0.9549846414150199	134
5058	12938	715	TG(14:1_6:0COOH)+NH4	TG(20:1COOH)+NH4	TG(14:1_6:0COOH)	B	0.4596854323170336	1	TG	carboxylic	M+NH4	C23 H42 N1 O8			460.2900788618726	460.29049547	1	578451.6066602574	14.658258833333333	14.658258833333333	578451.6066602574	259142.67392080495	-4.166081274092903E-4	-0.9050971832710486	0	0.9534544721823216	134
8137	129926	1167	LBPA(18:1_18:1)+NH4	LBPA(36:2)+NH4	LBPA(18:1_18:1)	A	0.49020265783482236	1	LBPA	Monoacylglycerophosphomonoradylglycerols	M+NH4	C42 H83 N1 O10 P1			792.5740265935685	792.57491347	1	2963125.313580799	24.938166780679435	24.938166780679435	2963125.313580799	765008.3094195165	-8.868764314229338E-4	-1.1189804301851247	0	2963125.313580799	4
5059	13010	715	TG(14:1_6:0COOH)+NH4	TG(20:1COOH)+NH4	TG(14:1_6:0COOH)	C	0.46777943586003284	1	TG	carboxylic	M+NH4	C23 H42 N1 O8			460.2900788618726	460.29049547	1	575902.4990641978	14.974914899999998	14.974914899999998	575902.4990641978	154831.74355481123	-4.166081274092903E-4	-0.9050971832710486	0	0.9492528103500216	134
5056	13082	715	TG(14:1_6:0COOH)+NH4	TG(20:1COOH)+NH4	TG(14:1_6:0COOH)	B	0.4742977031258007	1	TG	carboxylic	M+NH4	C23 H42 N1 O8			460.2900788618726	460.29049547	1	580834.5939189603	15.303016366666666	15.303016366666666	580834.5939189603	234950.40842674545	-4.166081274092903E-4	-0.9050971832710486	0	0.9573823199621588	134
8141	131110	1171	PG(18:3_18:1)+Na	PG(36:4)+Na	PG(18:3_18:1)	C	0.12160744936299697	1	PG	diacyl	M+Na	C42 H75 Na1 O10 P1			793.4954323305774	793.49900947	1	1398645.3992355326	25.452801	25.5449648000731	1398645.3992355326	420191.4147251892	-0.003577139422645814	-4.508054713555133	13	1.000163413463177	4
5599	13154	794	TG(14:1_6:0COOH)+NH4	TG(20:1COOH)+NH4	TG(14:1_6:0COOH)	B	0.4570967390234511	1	TG	carboxylic	M+NH4	C23 H42 N1 O8			460.2900082014624	460.29049547	1	578091.465410401	15.653024192723699	15.653024192723699	578091.465410401	220947.1362143221	-4.8726853759717415E-4	-1.058609642635528	0	0.9500420902806043	134
9293	131723	1415	Co(Q9)+H	Co(Q9)+H	Co(Q9)	A	1.8408099044759954	1	Co	Coenzyme Q	M+H	C54 H83 O4			795.6270951451022	795.62858647	1	2730730.9182612062	28.063351	28.0845132650477	2730730.9182612062	334522.31602411484	-0.0014913248977563853	-1.8743970427332146	0	2730730.9182612062	1
8138	131724	1168	PG(36:2)+Na	PG(36:2)+Na	PG(36:2)	C	2.6189103981592052	1	PG	diacyl	M+Na	C42 H79 Na1 O10 P1			797.529488907861	797.53030947	1	2611960.470847221	24.938166780679435	24.938166780679435	2611960.470847221	712137.9212282297	-8.20562138983405E-4	-1.0288782317980292	16	2611960.470847221	2
5595	13226	794	TG(14:1_6:0COOH)+NH4	TG(20:1COOH)+NH4	TG(14:1_6:0COOH)	B	0.48118217406232777	1	TG	carboxylic	M+NH4	C23 H42 N1 O8			460.2900082014624	460.29049547	1	608491.7144869571	16.1832440891511	16.1832440891511	608491.7144869571	386504.7829165808	-4.8726853759717415E-4	-1.058609642635528	0	1.0000022054281936	134
5596	13298	794	TG(14:1_6:0COOH)+NH4	TG(20:1COOH)+NH4	TG(14:1_6:0COOH)	B	0.4695676520359537	1	TG	carboxylic	M+NH4	C23 H42 N1 O8			460.2900082014624	460.29049547	1	565476.937075838	16.59712077089479	16.59712077089479	565476.937075838	130113.95622187738	-4.8726853759717415E-4	-1.058609642635528	0	0.9293112309202015	134
5640	133008	818	TG(23:6_22:1COOH)+Na	TG(45:7COOH)+Na	TG(23:6_22:1COOH)	C	1.6593001313360194	1	TG	carboxylic	M+Na	C48 H76 Na1 O8			803.5418748734232	803.5432414700001	1	6758131.179502153	16.118598929576063	16.118598929576063	6758131.179502153	1220250.921355455	-0.0013665965768723254	-1.7007120133083542	0	6758131.179502153	1
5598	13370	794	TG(14:1_6:0COOH)+NH4	TG(20:1COOH)+NH4	TG(14:1_6:0COOH)	B	0.44102086646686683	1	TG	carboxylic	M+NH4	C23 H42 N1 O8			460.2900082014624	460.29049547	1	579210.1807800436	16.969037604719766	16.969037604719766	579210.1807800436	214602.3959021093	-4.8726853759717415E-4	-1.058609642635528	0	0.9518805998449165	134
5597	13442	794	TG(14:1_6:0COOH)+NH4	TG(20:1COOH)+NH4	TG(14:1_6:0COOH)	B	0.4105115611636639	1	TG	carboxylic	M+NH4	C23 H42 N1 O8			460.2900082014624	460.29049547	1	565661.1252971512	17.187932	17.226518489675517	565661.1252971512	114828.30112954615	-4.8726853759717415E-4	-1.058609642635528	0	0.9296139279383234	134
6117	13514	845	TG(14:1_6:0COOH)+NH4	TG(20:1COOH)+NH4	TG(14:1_6:0COOH)	B	0.43893529640846873	1	TG	carboxylic	M+NH4	C23 H42 N1 O8			460.2900082014624	460.29049547	1	571176.6060467041	17.458815608351333	17.458815608351333	571176.6060467041	120712.4632673129	-4.8726853759717415E-4	-1.058609642635528	0	0.9334531577221078	134
9294	135852	1416	Co(Q9)+NH4	Co(Q9)+NH4	Co(Q9)	A	0.8727660923126619	1	Co	Coenzyme Q	M+NH4	C54 H86 N1 O4			812.6536843135575	812.65513547	1	4304646.565608065	28.051923	28.08689668236438	4304646.565608065	506301.28615110385	-0.0014511564424992685	-1.7856965392236996	0	4304646.565608065	1
6115	13586	845	TG(14:1_6:0COOH)+NH4	TG(20:1COOH)+NH4	TG(14:1_6:0COOH)	B	0.4493914109704076	1	TG	carboxylic	M+NH4	C23 H42 N1 O8			460.2900082014624	460.29049547	1	605816.3290606518	17.681994329733623	17.681994329733623	605816.3290606518	370155.52786488464	-4.8726853759717415E-4	-1.058609642635528	0	0.990063597448949	134
9297	136190	1419	TG(15:0_15:0_18:1)+NH4+D7:(s)	TG(48:1)+NH4+D7:(s)	TG(15:0_15:0_18:1)+D7:(s)	A	1.6130815288624967	1	TG	Dlabeled FA	M+NH4	C51 H93 D7 N1 O6		+D7@R2	829.7967010704667	829.7984544699999	1	8.390262390907308E7	29.375942750773813	29.375942750773813	8.390262390907308E7	1.2888726054165622E7	-0.0017533995331859842	-2.1130412628201056	0	8.390262390907308E7	1
6119	13658	845	TG(14:1_6:0COOH)+NH4	TG(20:1COOH)+NH4	TG(14:1_6:0COOH)	B	0.49365115699848955	1	TG	carboxylic	M+NH4	C23 H42 N1 O8			460.2900082014624	460.29049547	1	586829.385068753	18.22563480489561	18.22563480489561	586829.385068753	272798.07615683804	-4.8726853759717415E-4	-1.058609642635528	0	0.9590339253000839	134
6116	13730	845	TG(14:1_6:0COOH)+NH4	TG(20:1COOH)+NH4	TG(14:1_6:0COOH)	B	0.4635750515450627	1	TG	carboxylic	M+NH4	C23 H42 N1 O8			460.2900082014624	460.29049547	1	565244.3561474762	18.87991088552916	18.87991088552916	565244.3561474762	293767.23912526516	-4.8726853759717415E-4	-1.058609642635528	0	0.9237582974245939	134
6591	13802	876	TG(14:1_6:0COOH)+NH4	TG(20:1COOH)+NH4	TG(14:1_6:0COOH)	B	0.5018893016284114	1	TG	carboxylic	M+NH4	C23 H42 N1 O8			460.28997256851756	460.29049547	1	553450.9142615327	19.285305	19.32595288425404	553450.9142615327	51594.521677277735	-5.229014824408296E-4	-1.1360235860700987	0	0.7871616065825842	134
6588	13874	876	TG(14:1_6:0COOH)+NH4	TG(20:1COOH)+NH4	TG(14:1_6:0COOH)	B	0.4537548387616408	1	TG	carboxylic	M+NH4	C23 H42 N1 O8			460.28997256851756	460.29049547	1	563009.5523477745	19.44545	19.453753030063886	563009.5523477745	90190.40748415713	-5.229014824408296E-4	-1.1360235860700987	0	0.8007566566923975	134
6586	13946	876	TG(14:1_6:0COOH)+NH4	TG(20:1COOH)+NH4	TG(14:1_6:0COOH)	B	0.45506335501041073	1	TG	carboxylic	M+NH4	C23 H42 N1 O8			460.28997256851756	460.29049547	1	575977.5404033847	19.616865999999998	19.615887543404735	575977.5404033847	100155.90954953218	-5.229014824408296E-4	-1.1360235860700987	0	0.8192007536284704	134
1103	14	61	SPH(d16:0)+H	SPH(d16:0)+H	SPH(d16:0)	C	0.011318977810460094	1	SPH	Sphinganine	M+H	C16 H36 N1 O2			274.27383470678694	274.27405547	1	410568.0640332223	3.3008959157416164	3.3008959157416164	410568.0640332223	1192747.1101696286	-2.2076321306485625E-4	-0.8048984843848548	0	1.0000679136707387	28
6590	14018	876	TG(14:1_6:0COOH)+NH4	TG(20:1COOH)+NH4	TG(14:1_6:0COOH)	B	0.44534159676540064	1	TG	carboxylic	M+NH4	C23 H42 N1 O8			460.28997256851756	460.29049547	1	568196.5998778472	19.777046	19.779929521608416	568196.5998778472	116626.52147423987	-5.229014824408296E-4	-1.1360235860700987	0	0.8081340854073547	134
6585	14090	876	TG(14:1_6:0COOH)+NH4	TG(20:1COOH)+NH4	TG(14:1_6:0COOH)	B	0.37326269818461566	1	TG	carboxylic	M+NH4	C23 H42 N1 O8			460.28997256851756	460.29049547	1	584928.2834018912	20.01264023487411	20.01264023487411	584928.2834018912	126687.46377005169	-5.229014824408296E-4	-1.1360235860700987	0	0.8319312073277172	134
6589	14162	876	TG(14:1_6:0COOH)+NH4	TG(20:1COOH)+NH4	TG(14:1_6:0COOH)	B	0.355295588903113	1	TG	carboxylic	M+NH4	C23 H42 N1 O8			460.28997256851756	460.29049547	1	559338.9675679412	20.297893	20.180497142803457	559338.9675679412	99628.23391420729	-5.229014824408296E-4	-1.1360235860700987	0	0.7955360610841196	134
6587	14234	876	TG(14:1_6:0COOH)+NH4	TG(20:1COOH)+NH4	TG(14:1_6:0COOH)	B	0.3305180826040641	1	TG	carboxylic	M+NH4	C23 H42 N1 O8			460.28997256851756	460.29049547	1	567547.5741880884	20.458294	20.424652645246148	567547.5741880884	126448.10645423646	-5.229014824408296E-4	-1.1360235860700987	0	0.8072109898057409	134
7008	14306	915	TG(14:1_6:0COOH)+NH4	TG(20:1COOH)+NH4	TG(14:1_6:0COOH)	B	0.35857545630014764	1	TG	carboxylic	M+NH4	C23 H42 N1 O8			460.29037764393445	460.29049547	1	593890.3935491834	20.721241	20.751474281407035	593890.3935491834	198503.778153552	-1.1782606554788799E-4	-0.2559816600470028	0	0.8363629901126608	134
7007	14378	915	TG(14:1_6:0COOH)+NH4	TG(20:1COOH)+NH4	TG(14:1_6:0COOH)	B	0.3602875426661535	1	TG	carboxylic	M+NH4	C23 H42 N1 O8			460.29037764393445	460.29049547	1	599109.9365837659	20.881342	20.95012159798995	599109.9365837659	80489.85364482224	-1.1782606554788799E-4	-0.2559816600470028	0	0.8437135596232007	134
7006	14450	915	TG(14:1_6:0COOH)+NH4	TG(20:1COOH)+NH4	TG(14:1_6:0COOH)	B	0.39162634587108586	1	TG	carboxylic	M+NH4	C23 H42 N1 O8			460.29037764393445	460.29049547	1	640143.5192369741	21.309214824120602	21.309214824120602	640143.5192369741	237113.84341080204	-1.1782606554788799E-4	-0.2559816600470028	0	0.9015002661529639	134
7009	14594	915	TG(14:1_6:0COOH)+NH4	TG(20:1COOH)+NH4	TG(14:1_6:0COOH)	B	0.44560643961499397	1	TG	carboxylic	M+NH4	C23 H42 N1 O8			460.29037764393445	460.29049547	1	703903.0190671085	21.85740501507538	21.85740501507538	703903.0190671085	360140.3262462303	-1.1782606554788799E-4	-0.2559816600470028	0	0.9912913900796092	134
7476	14666	978	TG(14:1_6:0COOH)+NH4	TG(20:1COOH)+NH4	TG(14:1_6:0COOH)	B	0.4395810461760866	1	TG	carboxylic	M+NH4	C23 H42 N1 O8			460.28994266539286	460.29049547	1	648501.4298567043	23.457669	23.469665021705424	648501.4298567043	150987.4921931076	-5.528046071390236E-4	-1.200989274818529	0	0.7160623173598464	134
7475	14738	978	TG(14:1_6:0COOH)+NH4	TG(20:1COOH)+NH4	TG(14:1_6:0COOH)	B	0.3541278012702771	1	TG	carboxylic	M+NH4	C23 H42 N1 O8			460.28994266539286	460.29049547	1	695824.9695505567	23.777757	23.73764824651163	695824.9695505567	219007.75683869005	-5.528046071390236E-4	-1.200989274818529	0	0.7683160240422485	134
7909	14810	1054	TG(14:1_6:0COOH)+NH4	TG(20:1COOH)+NH4	TG(14:1_6:0COOH)	B	0.43973970634642967	1	TG	carboxylic	M+NH4	C23 H42 N1 O8			460.2900445485106	460.29049547	1	716725.3656012363	24.775792	24.84145651754386	716725.3656012363	86169.78371530643	-4.509214894028446E-4	-0.9796442822008168	0	0.8016992466402016	134
7905	14882	1054	TG(14:1_6:0COOH)+NH4	TG(20:1COOH)+NH4	TG(14:1_6:0COOH)	B	0.44891644489615984	1	TG	carboxylic	M+NH4	C23 H42 N1 O8			460.2900445485106	460.29049547	1	894042.6479193749	25.522656	25.525795637061403	894042.6479193749	917047.6273766543	-4.509214894028446E-4	-0.9796442822008168	0	1.0000389991777592	134
9827	14954	1478	TG(14:1_6:0COOH)+NH4	TG(20:1COOH)+NH4	TG(14:1_6:0COOH)	B	0.47203778499810034	1	TG	carboxylic	M+NH4	C23 H42 N1 O8			460.28982408078343	460.29049547	1	812791.1330449181	30.58698923255814	30.58698923255814	812791.1330449181	597040.3779890606	-6.713892165635116E-4	-1.4586189006178265	0	0.9526551807682258	134
9829	15026	1478	TG(14:1_6:0COOH)+NH4	TG(20:1COOH)+NH4	TG(14:1_6:0COOH)	B	0.5214267783070573	1	TG	carboxylic	M+NH4	C23 H42 N1 O8			460.28982408078343	460.29049547	1	805429.7736397472	31.053033273431993	31.053033273431993	805429.7736397472	194426.60662626484	-6.713892165635116E-4	-1.4586189006178265	0	0.9440270881504321	134
9831	15098	1478	TG(14:1_6:0COOH)+NH4	TG(20:1COOH)+NH4	TG(14:1_6:0COOH)	B	0.4785630303038351	1	TG	carboxylic	M+NH4	C23 H42 N1 O8			460.28982408078343	460.29049547	1	803102.534390368	31.313221	31.301335426356587	803102.534390368	163171.09943582382	-6.713892165635116E-4	-1.4586189006178265	0	0.9412993805787433	134
10453	15170	1580	TG(14:1_6:0COOH)+NH4	TG(20:1COOH)+NH4	TG(14:1_6:0COOH)	B	0.4963555672252865	1	TG	carboxylic	M+NH4	C23 H42 N1 O8			460.28982408078343	460.29049547	1	800443.6416449072	31.675598	31.683724300071532	800443.6416449072	96282.34160088227	-6.713892165635116E-4	-1.4586189006178265	0	0.9360142507501517	134
10450	15242	1580	TG(14:1_6:0COOH)+NH4	TG(20:1COOH)+NH4	TG(14:1_6:0COOH)	B	0.5258547532618709	1	TG	carboxylic	M+NH4	C23 H42 N1 O8			460.28982408078343	460.29049547	1	855182.3414477612	31.991253999999998	31.88791324499285	855182.3414477612	233036.93601305975	-6.713892165635116E-4	-1.4586189006178265	0	1.0000240078614901	134
10451	15314	1580	TG(14:1_6:0COOH)+NH4	TG(20:1COOH)+NH4	TG(14:1_6:0COOH)	B	0.5142887184722333	1	TG	carboxylic	M+NH4	C23 H42 N1 O8			460.28982408078343	460.29049547	1	836724.8971704519	32.152100000000004	32.17878617596567	836724.8971704519	205716.17269588835	-6.713892165635116E-4	-1.4586189006178265	0	0.9784404384792845	134
10455	15386	1580	TG(14:1_6:0COOH)+NH4	TG(20:1COOH)+NH4	TG(14:1_6:0COOH)	B	0.4643798995716244	1	TG	carboxylic	M+NH4	C23 H42 N1 O8			460.28982408078343	460.29049547	1	823256.4308258899	32.410136	32.36949094527897	823256.4308258899	142598.1783716764	-6.713892165635116E-4	-1.4586189006178265	0	0.9626908269159367	134
10452	15458	1580	TG(14:1_6:0COOH)+NH4	TG(20:1COOH)+NH4	TG(14:1_6:0COOH)	B	0.4038382359581619	1	TG	carboxylic	M+NH4	C23 H42 N1 O8			460.28982408078343	460.29049547	1	831529.2723996368	32.629542903433475	32.629542903433475	831529.2723996368	422805.7747740365	-6.713892165635116E-4	-1.4586189006178265	0	0.9723648341843467	134
6024	155	829	PFAA(22:1)+H	PFAA(22:1)+H	PFAA(22:1)	A	0.1477652142782598	1	PFAA	Primary amides	M+H	C22 H44 N1 O1			338.34131618356383	338.34174047	1	1981508.231037857	18.78448427044488	18.78448427044488	1981508.231037857	563472.2884719945	-4.242864361572174E-4	-1.2540153860495322	0	27.862089969718195	14
7015	15600	916	DAP(O-15:0_O-6:0)+H	DAP(O-21:0)+H	DAP(O-15:0_O-6:0)	C	0.35144808872566324	1	DAP	dialkyl	M+H	C29 H49 O4			461.3622462705714	461.36253647	1	564536.8827154698	20.772088808036223	20.772088808036223	564536.8827154698	154495.99053440278	-2.901994286048648E-4	-0.6290044393232389	0	564536.8827154698	11
7011	15694	916	DAP(O-15:0_O-6:0)+H	DAP(O-21:0)+H	DAP(O-15:0_O-6:0)	C	0.33927958663137603	1	DAP	dialkyl	M+H	C29 H49 O4			461.3622462705714	461.36253647	1	152289.81648096515	20.922291809178994	20.922291809178994	152289.81648096515	41676.93336944909	-2.901994286048648E-4	-0.6290044393232389	0	152289.81648096515	11
7016	15788	916	DAP(O-15:0_O-6:0)+H	DAP(O-21:0)+H	DAP(O-15:0_O-6:0)	C	0.35669266812053674	1	DAP	dialkyl	M+H	C29 H49 O4			461.3622462705714	461.36253647	1	704199.3185993303	21.033540145459742	21.033540145459742	704199.3185993303	192717.20695614655	-2.901994286048648E-4	-0.6290044393232389	0	704199.3185993303	11
3321	15800	433	TG(20:6CHO_2:0)+NH4	TG(22:6CHO)+NH4	TG(20:6CHO_2:0)	C	0.03274943263454361	1	TG	aldehyde	M+NH4	C25 H36 N1 O7			462.24793203843967	462.24863047	1	1.4960016852380725E7	8.800420378457838	8.800420378457838	1.4960016852380725E7	2479243.923397344	-6.984315603517643E-4	-1.5109417000214171	0	1.4960016852380725E7	1
7910	15839	1055	DG(P-7:0_17:0)+Na	DG(P-24:0)+Na	DG(P-7:0_17:0)	C	0.7144120148128267	1	DG	alkenyl-acyl	M+Na	C27 H52 Na1 O4			463.3753689229453	463.37578147000005	1	1466660.7384897794	24.897591	24.926218952201467	1466660.7384897794	273533.70026782656	-4.1254705473647846E-4	-0.8903067075879305	0	1466660.7384897794	23
1927	16	187	SPH(d16:0)+H	SPH(d16:0)+H	SPH(d16:0)	C	0.006460116071874725	1	SPH	Sphinganine	M+H	C16 H36 N1 O2			274.27359487788607	274.27405547	1	342156.94604522764	4.4171835999999995	4.446837730869131	342156.94604522764	57586.90319594175	-4.605921139386737E-4	-1.6793101046230066	0	0.861805564755838	28
6946	166	900	PFAA(22:1)+H	PFAA(22:1)+H	PFAA(22:1)	A	0.01891182289972461	1	PFAA	Primary amides	M+H	C22 H44 N1 O1			338.34141660352356	338.34174047	1	603868.3632858872	21.68447	21.689318824120605	603868.3632858872	431118.5114800383	-3.238664764353416E-4	-0.9572154796036791	0	1.0000341442239427	14
2120	16882	254	TG(8:0_12:1COOH)+Na	TG(20:1COOH)+Na	TG(8:0_12:1COOH)	C	0.01697652517405314	1	TG	carboxylic	M+Na	C23 H38 Na1 O8			465.24535518606666	465.24589147	1	614551.4429221969	4.096631452081252	4.096631452081252	614551.4429221969	371034.4402366691	-5.362839333429292E-4	-1.152687881594385	0	0.9234750465506342	138
1926	17	187	SPH(d16:0)+H	SPH(d16:0)+H	SPH(d16:0)	C	0.0074868993819732004	1	SPH	Sphinganine	M+H	C16 H36 N1 O2			274.27359487788607	274.27405547	1	343985.99217898626	4.5760421	4.587305084448884	343985.99217898626	49229.36180113644	-4.605921139386737E-4	-1.6793101046230066	0	0.8664124627144724	28
6947	177	900	PFAA(22:1)+H	PFAA(22:1)+H	PFAA(22:1)	A	0.02135081387632356	1	PFAA	Primary amides	M+H	C22 H44 N1 O1			338.34141660352356	338.34174047	1	407386.34026675613	22.281361999999998	22.23750901507538	407386.34026675613	59598.843494272114	-3.238664764353416E-4	-0.9572154796036791	0	0.6746507598781349	14
3323	17977	435	TG(13:0_7:1COOH)+Na	TG(20:1COOH)+Na	TG(13:0_7:1COOH)	C	0.04407860652273171	1	TG	carboxylic	M+Na	C23 H38 Na1 O8			465.245627128931	465.24589147	1	627056.3726256329	8.246868470588236	8.246868470588236	627056.3726256329	308484.84563290543	-2.6434106899841936E-4	-0.5681742970422715	0	0.8498400472275006	138
1925	18	187	SPH(d16:0)+H	SPH(d16:0)+H	SPH(d16:0)	C	0.007427904591716024	1	SPH	Sphinganine	M+H	C16 H36 N1 O2			274.27359487788607	274.27405547	1	350726.34203000483	4.7353290999999995	4.7296966483516485	350726.34203000483	48572.37434471684	-4.605921139386737E-4	-1.6793101046230066	0	0.8833896747136734	28
1923	19	187	SPH(d16:0)+H	SPH(d16:0)+H	SPH(d16:0)	C	0.004229048168100362	1	SPH	Sphinganine	M+H	C16 H36 N1 O2			274.27359487788607	274.27405547	1	379127.7414520894	5.454713399999999	5.09914503036963	379127.7414520894	270055.41647687997	-4.605921139386737E-4	-1.6793101046230066	0	0.9549255133155596	28
10840	2	1631	PFAA(8:0)+H	PFAA(8:0)+H	PFAA(8:0)	A	0.018020073262939442	1	PFAA	Primary amides	M+H	C8 H18 N1 O1			144.1382236470773	144.13829047	1	362556.0135545677	33.35806	33.383062276360306	362556.0135545677	54168.314053793605	-6.682292269033496E-5	-0.46360108874149436	0	362556.0135545677	8
1924	20	187	SPH(d16:0)+H	SPH(d16:0)+H	SPH(d16:0)	C	0.008542172687298965	1	SPH	Sphinganine	M+H	C16 H36 N1 O2			274.27359487788607	274.27405547	1	374258.48201371403	5.61504	5.722589175024975	374258.48201371403	87495.83300651769	-4.605921139386737E-4	-1.6793101046230066	0	0.9426610980268018	28
4501	20932	628	PE(P-7:0_10:0)+H	PE(P-17:0)+H	PE(P-7:0_10:0)	B	0.8021819187379273	1	PE	alkenyl-acyl	M+H	C22 H45 N1 O7 P1			466.2924225384371	466.29281847000004	1	661590.9482650168	12.648708	12.63268236516401	661590.9482650168	189466.08942987715	-3.9593156293449283E-4	-0.8491039996597095	0	661590.9482650168	7
2539	21	279	SPH(d16:0)+H	SPH(d16:0)+H	SPH(d16:0)	C	0.010196423450028226	1	SPH	Sphinganine	M+H	C16 H36 N1 O2			274.27379268282385	274.27405547	1	380123.4924734135	6.0409387	5.9629191933001655	380123.4924734135	126583.63541871618	-2.627871761546885E-4	-0.9581170561263065	0	0.3819807042208212	28
7017	21160	917	DG(P-6:0_19:4)+Na	DG(P-25:4)+Na	DG(P-6:0_19:4)	C	0.09855897885045936	1	DG	alkenyl-acyl	M+Na	C28 H46 Na1 O4			469.3284225225494	469.32883147000007	1	6272794.406621576	20.77315555890182	20.77315555890182	6272794.406621576	2022602.029456528	-4.08947450694086E-4	-0.8713442373756485	0	6272794.406621576	40
5608	21279	796	TG(13:3_10:1)+Na	TG(23:4)+Na	TG(13:3_10:1)	C	0.09170813985446336	1	TG	triacyl	M+Na	C26 H40 Na1 O6			471.2715632486329	471.27171147	1	1035876.2949464254	16.375121456280198	16.375121456280198	1035876.2949464254	228521.21859893147	-1.4822136711245548E-4	-0.3145132436024464	0	1035876.2949464254	2
3331	21293	438	TG(15:4COOH_2:0_4:0)+Na	TG(21:4COOH)+Na	TG(15:4COOH_2:0_4:0)	C	0.1333324334047502	1	TG	carboxylic	M+Na	C24 H34 Na1 O8			473.21415394529953	473.21459147	1	1925538.0939868437	8.844494017158366	8.844494017158366	1925538.0939868437	376674.7370149478	-4.3752470048730174E-4	-0.9245788300165158	0	1925538.0939868437	1
3332	21314	439	TG(15:4COOH_2:0_4:0)+Na	TG(21:4COOH)+Na	TG(15:4COOH_2:0_4:0)	C	0.2039464172294348	1	TG	carboxylic	M+Na	C24 H34 Na1 O8			473.21415394529953	473.21459147	1	267478.89967759285	9.2599886	9.243026215686275	267478.89967759285	41401.59018994656	-4.3752470048730174E-4	-0.9245788300165158	0	267478.89967759285	1
5071	21428	719	PE(O-16:0)+Na	PE(O-16:0)+Na	PE(O-16:0)	C	1.1340301818541656	1	PE	alkyl-acyl	M+Na	C21 H44 N1 Na1 O7 P1			476.27456149226464	476.27476347000004	1	695121.5940463236	14.386165	14.39193700877604	695121.5940463236	211754.2404934743	-2.0197773540076014E-4	-0.42407769269543855	0	695121.5940463236	2
3918	21441	519	TG(7:0_14:0COOH)+NH4	TG(21:0COOH)+NH4	TG(7:0_14:0COOH)	C	0.8090988603608626	1	TG	carboxylic	M+NH4	C24 H46 N1 O8			476.3213801234889	476.32179547000004	1	1906607.6570858825	10.887342	10.937358507161106	1906607.6570858825	227543.41019389476	-4.1534651114716326E-4	-0.8719862008975233	0	1906607.6570858825	10
5073	21661	720	LPE(18:1)+H	LPE(18:1)+H	LPE(18:1)	A	1.2112834051159995	1	LPE	monoacyl	M+H	C23 H47 N1 O7 P1			480.3079315131723	480.30846847000004	1	816478.876849925	13.42601	13.458304898694621	816478.876849925	240798.71199545765	-5.369568277160397E-4	-1.1179403440515456	4	816478.876849925	5
5072	21719	720	LPE(18:1)+H	LPE(18:1)+H	LPE(18:1)	A	0.8603103414197054	1	LPE	monoacyl	M+H	C23 H47 N1 O7 P1			480.3079315131723	480.30846847000004	1	1840257.37148337	14.009335417856262	14.009335417856262	1840257.37148337	542734.9284319486	-5.369568277160397E-4	-1.1179403440515456	4	1840257.37148337	5
3917	21758	518	TG(4:0_3:0_14:0COOH)+Na	TG(21:0COOH)+Na	TG(4:0_3:0_14:0COOH)	C	0.33466239953723453	1	TG	carboxylic	M+Na	C24 H42 Na1 O8			481.2767334018471	481.27719147	1	3156224.6481346833	10.937358507161106	10.937358507161106	3156224.6481346833	369694.04593984946	-4.580681529091635E-4	-0.9517750663248283	0	3156224.6481346833	11
5610	21807	798	DG(25:6)+Na	DG(25:6)+Na	DG(25:6)	C	0.09149961811171164	1	DG	diacyl	M+Na	C28 H42 Na1 O5			481.29223149420983	481.29244647	1	1371694.0933704937	16.85078712422157	16.85078712422157	1371694.0933704937	287255.2837496071	-2.1497579018614488E-4	-0.446663035654913	0	1371694.0933704937	1
2542	22	279	SPH(d16:0)+H	SPH(d16:0)+H	SPH(d16:0)	C	0.008208754590690969	1	SPH	Sphinganine	M+H	C16 H36 N1 O2			274.27379268282385	274.27405547	1	358567.93848249904	6.2037448	6.172694006301825	358567.93848249904	49355.46408538435	-2.627871761546885E-4	-0.9581170561263065	0	0.3603198338553956	28
5075	22112	722	LPE(18:1)+H+D7:(s)	LPE(18:1)+H+D7:(s)	LPE(18:1)+D7:(s)	B	0.5651853742313969	1	LPE	Dlabeled FA	M+H	C23 H40 D7 N1 O7 P1		+D7@R1	487.3520292096363	487.35240747000006	1	1537778.2900085375	14.123985887041545	14.123985887041545	1537778.2900085375	443184.8440732012	-3.782603637318971E-4	-0.7761528048101077	0	1537778.2900085375	1
3920	22399	521	TG(11:0CHO_13:0)+NH4	TG(24:0CHO)+NH4	TG(11:0CHO_13:0)	C	0.07539003076876244	1	TG	aldehyde	M+NH4	C27 H52 N1 O7			502.3730133775544	502.37383047000003	1	1.1776388501792308E7	11.384723053579025	11.384723053579025	1.1776388501792308E7	2556647.282003222	-8.170924456294415E-4	-1.6264612205262192	0	1.1776388501792308E7	2
2541	23	279	SPH(d16:0)+H	SPH(d16:0)+H	SPH(d16:0)	C	0.009983466852305976	1	SPH	Sphinganine	M+H	C16 H36 N1 O2			274.27379268282385	274.27405547	1	361176.28304879245	6.368997042321725	6.368997042321725	361176.28304879245	135861.35701053363	-2.627871761546885E-4	-0.9581170561263065	0	0.36294092230167996	28
10404	232	1565	PFAA(22:1)+H	PFAA(22:1)+H	PFAA(22:1)	A	0.02787871484456654	1	PFAA	Primary amides	M+H	C22 H44 N1 O1			338.34118307335547	338.34174047	1	732426.8396228977	31.635369	31.676019056866952	732426.8396228977	157193.46127688145	-5.57396644524033E-4	-1.6474341595650581	0	0.9121452963796112	14
7919	23461	1058	Cer(d16:0_16:0)+H	Cer(d32:0)+H	Cer(d16:0_16:0)	C	0.6894812311221209	1	Cer	acylsphinganines	M+H	C32 H66 N1 O3			512.5034988489182	512.50372047	1	1043151.7961112913	24.61142656140351	24.61142656140351	1043151.7961112913	405495.7543925593	-2.2162108177781192E-4	-0.43242777706074476	2	1.0000292296103868	1
7922	23470	1060	Cer(d18:1_15:0)+H-H2O+D7:(s)	Cer(d33:1)+H-H2O+D7:(s)	Cer(d18:1_15:0)+D7:(s)	C	0.800348919368174	1	Cer	acylsphingosines_D7LCB	M+H-H2O	C33 H57 D7 N1 O2		+D7@R1	513.5365174128923	513.53709447	1	2.4308585511224393E7	25.156678155988608	25.156678155988608	2.4308585511224393E7	4894570.699769959	-5.770571077619024E-4	-1.1236899877306608	0	2.4308585511224393E7	1
7028	23540	922	DG(O-14:2_16:1)+H	DG(O-30:3)+H	DG(O-14:2_16:1)	C	0.4611507144760094	1	DG	alkyl-acyl	M+H	C33 H61 O4			521.4561702002566	521.4564364700001	1	1116361.5855747436	21.83830431155779	21.83830431155779	1116361.5855747436	336940.5985842544	-2.6626974351984245E-4	-0.5106264776946893	0	0.999984869256534	20
8527	23789	1206	DG(O-24:3_6:0)+H	DG(O-30:3)+H	DG(O-24:3_6:0)	C	0.5552816561451192	1	DG	alkyl-acyl	M+H	C33 H61 O4			521.4559617533646	521.4564364700001	1	1824113.963298975	26.458507	26.49666158041958	1824113.963298975	1025820.152968848	-4.7471663549458754E-4	-0.9103658578752906	0	0.404483525660786	20
2546	24	279	SPH(d16:0)+H	SPH(d16:0)+H	SPH(d16:0)	C	0.0128620203525996	1	SPH	Sphinganine	M+H	C16 H36 N1 O2			274.27379268282385	274.27405547	1	354242.14115540904	6.6634515963515755	6.6634515963515755	354242.14115540904	36489.7577893923	-2.627871761546885E-4	-0.9581170561263065	0	0.35597290149779093	28
7926	24553	1063	Cer(d18:1_15:0)+H+D7:(s)	Cer(d33:1)+H+D7:(s)	Cer(d18:1_15:0)+D7:(s)	A	0.9133310000798568	1	Cer	acylsphingosines_D7LCB	M+H	C33 H59 D7 N1 O3		+D7@R1	531.5470368489898	531.54765947	1	1.6514465251723949E7	25.15688971183312	25.15688971183312	1.6514465251723949E7	3175577.47163473	-6.22621010165858E-4	-1.1713349810895386	0	1.6514465251723949E7	1
2543	25	279	SPH(d16:0)+H	SPH(d16:0)+H	SPH(d16:0)	C	0.012300500450300206	1	SPH	Sphinganine	M+H	C16 H36 N1 O2			274.27379268282385	274.27405547	1	353568.714545592	6.7899834	6.778923970480928	353568.714545592	50650.881664837136	-2.627871761546885E-4	-0.9581170561263065	0	0.3552961846524701	28
2544	26	279	SPH(d16:0)+H	SPH(d16:0)+H	SPH(d16:0)	C	0.008975955304152149	1	SPH	Sphinganine	M+H	C16 H36 N1 O2			274.27379268282385	274.27405547	1	352562.582722152	6.951359699999999	6.94635891296849	352562.582722152	47897.25674867497	-2.627871761546885E-4	-0.9581170561263065	0	0.354285137058553	28
4527	26003	636	TG(P-22:7_2:0_6:0)+Na	TG(P-30:7)+Na	TG(P-22:7_2:0_6:0)	C	0.40380535764845993	1	TG	alkenyl-acyl	M+Na	C33 H48 Na1 O5			547.3414403685647	547.3393964700001	1	913641.1859160848	12.487174	12.51072089670103	913641.1859160848	177146.2339748455	0.0020438985645796492	3.734239722956177	0	1.0005560161960818	1
4528	26081	636	TG(P-22:7_2:0_6:0)+Na	TG(P-30:7)+Na	TG(P-22:7_2:0_6:0)	C	0.38817193745645284	1	TG	alkenyl-acyl	M+Na	C33 H48 Na1 O5			547.3414403685647	547.3393964700001	1	868890.6145654653	12.911657	12.944021983608248	868890.6145654653	176166.5770039875	0.0020438985645796492	3.734239722956177	0	0.9515483159267696	1
2675	2633	333	PG(O-7:0_4:0)+NH4	PG(O-11:0)+NH4	PG(O-7:0_4:0)	C	0.03131758796552274	1	PG	alkyl-acyl	M+NH4	C17 H39 N1 O9 P1			432.23769514149495	432.23569847000005	1	2900691.482124934	7.654607252303619	7.654607252303619	2900691.482124934	589842.6762824607	0.001996671494907787	4.619398555225255	0	2900691.482124934	4
3869	2644	507	PG(O-6:0_5:0)+NH4	PG(O-11:0)+NH4	PG(O-6:0_5:0)	C	0.0384716438434678	1	PG	alkyl-acyl	M+NH4	C17 H39 N1 O9 P1			432.23769514149495	432.23569847000005	1	3168173.3149556923	11.386952191178375	11.386952191178375	3168173.3149556923	439073.52851874364	0.001996671494907787	4.619398555225255	0	3168173.3149556923	4
2676	2668	334	TG(11:1_3:0_4:1COOH)+Na	TG(18:2COOH)+Na	TG(11:1_3:0_4:1COOH)	C	0.05868793163163093	1	TG	carboxylic	M+Na	C21 H32 Na1 O8			435.2009854731072	435.19894147	1	1324708.196389128	7.416940451202605	7.416940451202605	1324708.196389128	270852.20801548264	0.002044003107187109	4.696703820096639	0	1324708.196389128	4
3330	2682	437	TG(2:0_6:0_10:2COOH)+Na	TG(18:2COOH)+Na	TG(2:0_6:0_10:2COOH)	C	0.32739580582514827	1	TG	carboxylic	M+Na	C21 H32 Na1 O8			435.2009854731072	435.19894147	1	1007539.4915133414	8.919246099999999	8.947419738821175	1007539.4915133414	159536.19991836432	0.002044003107187109	4.696703820096639	0	1007539.4915133414	4
2547	27	279	SPH(d16:0)+H	SPH(d16:0)+H	SPH(d16:0)	C	0.010585139841736039	1	SPH	Sphinganine	M+H	C16 H36 N1 O2			274.27379268282385	274.27405547	1	365765.89489727805	7.470343	7.45828643827529	365765.89489727805	46734.090467695954	-2.627871761546885E-4	-0.9581170561263065	0	0.36755295812871414	28
4488	2743	625	LPE(15:0)+H	LPE(15:0)+H	LPE(15:0)	A	0.41364405181284913	1	LPE	monoacyl	M+H	C20 H43 N1 O7 P1			440.27679893629363	440.27716847000005	1	730875.3551507692	12.87166	12.868140663465482	730875.3551507692	188578.63215261325	-3.695337064186788E-4	-0.8393195752368243	2	730875.3551507692	2
7944	27633	1073	DG(O-33:8)+H	DG(O-33:8)+H	DG(O-33:8)	C	0.39291998144821805	1	DG	alkyl-acyl	M+H	C36 H57 O4			553.4230940347045	553.4251364700001	1	1174654.3471345776	24.205040305555556	24.205040305555556	1174654.3471345776	910136.4018829538	-0.0020424352956069924	-3.6905321725481395	0	1.0000164725205933	1
2540	28	279	SPH(d16:0)+H	SPH(d16:0)+H	SPH(d16:0)	C	0.011333019515683631	1	SPH	Sphinganine	M+H	C16 H36 N1 O2			274.27379268282385	274.27405547	1	375045.45148575626	7.6269661	7.6622876325704805	375045.45148575626	38638.2655501668	-2.627871761546885E-4	-0.9581170561263065	0	0.3768778528818891	28
3822	284	488	DG(2:0_14:2)+NH4	DG(16:2)+NH4	DG(2:0_14:2)	B	0.11474218123675838	1	DG	diacyl	M+NH4	C19 H36 N1 O5			358.2582514145851	358.25880047000004	1	761122.7630276935	10.360548999999999	10.366073500447861	761122.7630276935	81931.669054057	-5.490554149218951E-4	-1.5325640948504462	0	761122.7630276935	4
2074	2853	247	PG(10:1_2:0)+H	PG(12:1)+H	PG(10:1_2:0)	C	0.12038729654127732	1	PG	diacyl	M+H	C18 H34 O10 P1			441.18798425206757	441.18841447	1	353637.36231312196	4.5360448	4.516109302497503	353637.36231312196	51889.98210348598	-4.302179324326971E-4	-0.9751330348504142	0	0.769853726235095	45
6964	287	905	PFAA(24:1)+H	PFAA(24:1)+H	PFAA(24:1)	A	0.22631524231603342	1	PFAA	Primary amides	M+H	C24 H48 N1 O1			366.37266135735774	366.37304047000003	1	1418641.498465534	22.149943	22.24879501079882	1418641.498465534	309928.2070079398	-3.7911264229251174E-4	-1.0347706649032273	0	1418641.498465534	14
3167	29	371	SPH(d16:0)+H	SPH(d16:0)+H	SPH(d16:0)	C	0.008346303535224892	1	SPH	Sphinganine	M+H	C16 H36 N1 O2			274.273636546271	274.27405547	1	395219.95630314905	7.9487331999999995	7.853395758169935	395219.95630314905	64545.88597905417	-4.189237290006531E-4	-1.5273879640736008	0	0.29617910883534343	28
3933	29311	528	TG(22:6_2:0_6:0)+Na	TG(30:6)+Na	TG(22:6_2:0_6:0)	C	1.1857612604862524	1	TG	triacyl	M+Na	C33 H50 Na1 O6			565.3518011652375	565.3499614700002	1	1165322.2124539108	11.510359	11.535587058375972	1165322.2124539108	158424.5020316208	0.001839695237322303	3.254079026694966	0	1165322.2124539108	2
6098	2990	841	DG(P-19:4_4:0)+Na	DG(P-23:4)+Na	DG(P-19:4_4:0)	C	0.2388476378753173	1	DG	alkenyl-acyl	M+Na	C26 H42 Na1 O4			441.2975015611426	441.29753147	1	879686.1101873454	18.385865681785457	18.385865681785457	879686.1101873454	1594541.9339258457	-2.9908857413829537E-5	-0.06777472816974307	0	0.9999959248164635	40
5618	29904	803	TG(14:0_14:0COOH)+NH4	TG(28:0COOH)+NH4	TG(14:0_14:0COOH)	C	1.2533745969335324	1	TG	carboxylic	M+NH4	C31 H60 N1 O8			574.4308958738101	574.43134547	1	5730883.72583025	15.696874559836326	15.696874559836326	5730883.72583025	1196120.9469508522	-4.4959618992379546E-4	-0.782679712982294	0	5730883.72583025	10
3145	3	363	PFAA(14:1)+H	PFAA(14:1)+H	PFAA(14:1)	A	0.08707357678389525	1	PFAA	Primary amides	M+H	C14 H28 N1 O1			226.21618566993126	226.21654046999998	1	402336.5137910878	9.6153072	9.616291837216671	402336.5137910878	54417.7835203751	-3.548000687203512E-4	-1.568405244222514	0	402336.5137910878	14
3164	30	371	SPH(d16:0)+H	SPH(d16:0)+H	SPH(d16:0)	C	0.010521389571071894	1	SPH	Sphinganine	M+H	C16 H36 N1 O2			274.273636546271	274.27405547	1	499968.1172918219	8.431128862745098	8.431128862745098	499968.1172918219	107689.02770504994	-4.189237290006531E-4	-1.5273879640736008	0	0.3746777182273485	28
8580	30046	1228	DG(15:0_16:1)+Na	DG(31:1)+Na	DG(15:0_16:1)	A	0.5297779170242104	1	DG	diacyl	M+Na	C34 H64 Na1 O5			575.4643391554295	575.4645964700001	1	941043.9961553833	25.858061	25.847756403011783	941043.9961553833	170961.78436969197	-2.573145706037394E-4	-0.44714188659286985	1	941043.9961553833	4
3357	3075	448	TG(8:0_12:3CHO)+Na	TG(20:3CHO)+Na	TG(8:0_12:3CHO)	C	0.5173174001415861	1	TG	aldehyde	M+Na	C23 H34 Na1 O7			445.21905580585667	445.21967647	1	422416.99326802575	8.2408409	8.252626607843137	422416.99326802575	76069.98859976818	-6.20664143355043E-4	-1.3940609803946866	0	422416.99326802575	1
8582	30922	1228	DG(15:0_16:1)+Na	DG(31:1)+Na	DG(15:0_16:1)	A	0.5297779170242104	1	DG	diacyl	M+Na	C34 H64 Na1 O5			575.4643391554295	575.4645964700001	1	121095.85639205006	25.858061	26.035602375387015	121095.85639205006	21999.782978417137	-2.573145706037394E-4	-0.44714188659286985	1	121095.85639205006	4
3162	31	371	SPH(d16:0)+H	SPH(d16:0)+H	SPH(d16:0)	C	0.012400793590671522	1	SPH	Sphinganine	M+H	C16 H36 N1 O2			274.273636546271	274.27405547	1	601264.5179148228	8.910973633986927	8.910973633986927	601264.5179148228	160206.88016754205	-4.189237290006531E-4	-1.5273879640736008	0	0.4505895672781483	28
513	3108	31	TG(8:0_11:1COOH)+NH4	TG(19:1COOH)+NH4	TG(8:0_11:1COOH)	B	0.5373158148371265	1	TG	carboxylic	M+NH4	C22 H40 N1 O8			446.27425808443746	446.27484547	1	495294.62301625096	0.09360199899999999	0.09784020771048035	495294.62301625096	24604.898882496444	-5.873855625395663E-4	-1.3161952696400876	0	0.9563669143066463	134
506	3166	31	TG(8:0_11:1COOH)+NH4	TG(19:1COOH)+NH4	TG(8:0_11:1COOH)	B	0.5511724464545832	1	TG	carboxylic	M+NH4	C22 H40 N1 O8			446.27425808443746	446.27484547	1	502660.5396681728	0.25101412	0.2130575547235808	502660.5396681728	35989.07367509363	-5.873855625395663E-4	-1.3161952696400876	0	0.9705898003467544	134
3161	32	371	SPH(d16:0)+H	SPH(d16:0)+H	SPH(d16:0)	C	0.016192300699143933	1	SPH	Sphinganine	M+H	C16 H36 N1 O2			274.273636546271	274.27405547	1	625205.0986664601	9.18160608496732	9.18160608496732	625205.0986664601	156934.01522065248	-4.189237290006531E-4	-1.5273879640736008	0	0.4685307156410657	28
520	3224	31	TG(8:0_11:1COOH)+NH4	TG(19:1COOH)+NH4	TG(8:0_11:1COOH)	B	0.552447304996672	1	TG	carboxylic	M+NH4	C22 H40 N1 O8			446.27425808443746	446.27484547	1	481589.15474130795	0.36476039495749635	0.36476039495749635	481589.15474130795	35606.15714827028	-5.873855625395663E-4	-1.3161952696400876	0	0.9299029556966922	134
523	3282	31	TG(8:0_11:1COOH)+NH4	TG(19:1COOH)+NH4	TG(8:0_11:1COOH)	B	0.5527665406668281	1	TG	carboxylic	M+NH4	C22 H40 N1 O8			446.27425808443746	446.27484547	1	490958.72645875264	0.4799777419705968	0.4799777419705968	490958.72645875264	57674.491726288106	-5.873855625395663E-4	-1.3161952696400876	0	0.9479947095243799	134
3168	33	371	SPH(d16:0)+H	SPH(d16:0)+H	SPH(d16:0)	C	0.01295353817619689	1	SPH	Sphinganine	M+H	C16 H36 N1 O2			274.273636546271	274.27405547	1	864195.5310320418	9.563562522875817	9.563562522875817	864195.5310320418	277025.72060383466	-4.189237290006531E-4	-1.5273879640736008	0	0.647630915793705	28
7045	33028	929	TG(5:0_9:0_16:0)+Na	TG(30:0)+Na	TG(5:0_9:0_16:0)	B	0.6053479029244172	1	TG	triacyl	M+Na	C33 H62 Na1 O6			577.4437023216672	577.44386147	1	620317.0519019971	20.807062	20.821141240406835	620317.0519019971	139166.73846981002	-1.5914833284114138E-4	-0.2756080586893921	0	620317.0519019971	1
507	3340	31	TG(8:0_11:1COOH)+NH4	TG(19:1COOH)+NH4	TG(8:0_11:1COOH)	B	0.546732314797774	1	TG	carboxylic	M+NH4	C22 H40 N1 O8			446.27425808443746	446.27484547	1	496424.8931351009	0.56922966	0.5740719086979621	496424.8931351009	46051.2578282564	-5.873855625395663E-4	-1.3161952696400876	0	0.9585493586451588	134
4546	33923	640	PG(P-13:1_10:0)+H	PG(P-23:1)+H	PG(P-13:1_10:0)	C	0.5697580748897899	1	PG	alkenyl-acyl	M+H	C29 H56 O9 P1			579.3675188764793	579.36564947	1	939633.0001331839	12.498602	12.514538527422681	939633.0001331839	234321.83795899572	0.001869406479272584	3.2266405698604186	0	1.0001196077357302	2
5623	33943	807	TG(14:0_14:0COOH)+Na	TG(28:0COOH)+Na	TG(14:0_14:0COOH)	C	0.7363359436630762	1	TG	carboxylic	M+Na	C31 H56 Na1 O8			579.3860440603613	579.3867414700001	1	1.2373365220097931E7	15.696874559836326	15.696874559836326	1.2373365220097931E7	2624192.954891502	-6.974096387466489E-4	-1.2037019982724317	0	1.2373365220097931E7	12
521	3398	31	TG(8:0_11:1COOH)+NH4	TG(19:1COOH)+NH4	TG(8:0_11:1COOH)	B	0.5545955961097344	1	TG	carboxylic	M+NH4	C22 H40 N1 O8			446.27425808443746	446.27484547	1	467457.34715664556	0.73038653	0.7104124359967976	467457.34715664556	49764.33870663905	-5.873855625395663E-4	-1.3161952696400876	0	0.902615776338649	134
3756	34	470	SPH(d16:0)+H	SPH(d16:0)+H	SPH(d16:0)	C	0.017562007187158418	1	SPH	Sphinganine	M+H	C16 H36 N1 O2			274.273636546271	274.27405547	1	1337616.558031858	10.296275189559879	10.296275189559879	1337616.558031858	1827008.3490154536	-4.189237290006531E-4	-1.5273879640736008	0	1.000206362902709	28
4549	34402	642	PG(P-9:0_14:0)+H	PG(P-23:0)+H	PG(P-9:0_14:0)	C	0.08809778421368528	1	PG	alkenyl-acyl	M+H	C29 H58 O9 P1			581.3830285470509	581.38129947	1	2401415.4143964904	13.200075640323202	13.200075640323202	2401415.4143964904	589191.9287773258	0.0017290770508679998	2.974081589950156	0	2401415.4143964904	1
3935	34485	530	PG(7:0_14:2)+NH4	PG(21:2)+NH4	PG(7:0_14:2)	C	1.1145370010309994	1	PG	diacyl	M+NH4	C27 H53 N1 O10 P1			582.3417071125227	582.34016347	1	840510.6934767285	11.392503999999999	11.388393605993695	840510.6934767285	113009.30769743773	0.0015436425227335349	2.650754946244485	0	840510.6934767285	3
8587	34505	1232	DG(32:1)+Na	DG(32:1)+Na	DG(32:1)	C	0.2651180708952658	1	DG	diacyl	M+Na	C35 H66 Na1 O5			589.4795477109977	589.48024647	1	2101389.522125042	26.24779360455537	26.24779360455537	2101389.522125042	275960.6631012306	-6.987590022617951E-4	-1.1853804367991245	6	2101389.522125042	4
518	3456	31	TG(8:0_11:1COOH)+NH4	TG(19:1COOH)+NH4	TG(8:0_11:1COOH)	B	0.5819926345414108	1	TG	carboxylic	M+NH4	C22 H40 N1 O8			446.27425808443746	446.27484547	1	459428.9416338781	0.8916398999999999	0.9139630823866084	459428.9416338781	22888.58622156853	-5.873855625395663E-4	-1.3161952696400876	0	0.8871136871581662	134
8586	34945	1232	DG(16:0_16:1)+Na	DG(32:1)+Na	DG(16:0_16:1)	A	0.5194394406928947	1	DG	diacyl	M+Na	C35 H66 Na1 O5			589.4795477109977	589.48024647	1	4059152.493939095	26.425575428642233	26.425575428642233	4059152.493939095	533059.8644670465	-6.987590022617951E-4	-1.1853804367991245	1	4059152.493939095	4
11043	35	1656	SPH(d16:0)+H	SPH(d16:0)+H	SPH(d16:0)	C	0.01226520905355893	1	SPH	Sphinganine	M+H	C16 H36 N1 O2			274.2738800449925	274.27405547	1	346622.5050242473	33.60962686041318	33.60962686041318	346622.5050242473	171691.69544540386	-1.7542500751233092E-4	-0.6395962475342082	0	0.7354922461768552	28
509	3514	31	TG(8:0_11:1COOH)+NH4	TG(19:1COOH)+NH4	TG(8:0_11:1COOH)	B	0.5606848253037058	1	TG	carboxylic	M+NH4	C22 H40 N1 O8			446.27425808443746	446.27484547	1	467196.25858340325	1.052724	1.065665922620524	467196.25858340325	53223.955939476546	-5.873855625395663E-4	-1.3161952696400876	0	0.9021116390806431	134
517	3572	31	TG(8:0_11:1COOH)+NH4	TG(19:1COOH)+NH4	TG(8:0_11:1COOH)	B	0.5389417785177334	1	TG	carboxylic	M+NH4	C22 H40 N1 O8			446.27425808443746	446.27484547	1	462299.9260422578	1.2139767000000001	1.1559195111141194	462299.9260422578	51896.730852952	-5.873855625395663E-4	-1.3161952696400876	0	0.892657285598512	134
11044	36	1656	SPH(d16:0)+H	SPH(d16:0)+H	SPH(d16:0)	C	0.00825962892095695	1	SPH	Sphinganine	M+H	C16 H36 N1 O2			274.2738800449925	274.27405547	1	341314.566865988	33.997623000000004	33.996638697375765	341314.566865988	46271.64615326579	-1.7542500751233092E-4	-0.6395962475342082	0	0.7242294248020202	28
510	3630	31	TG(8:0_11:1COOH)+NH4	TG(19:1COOH)+NH4	TG(8:0_11:1COOH)	B	0.5399075175817338	1	TG	carboxylic	M+NH4	C22 H40 N1 O8			446.27425808443746	446.27484547	1	466389.95444300136	1.3750176	1.4113179636598252	466389.95444300136	48468.51376565913	-5.873855625395663E-4	-1.3161952696400876	0	0.9005547423026147	134
511	3688	31	TG(8:0_11:1COOH)+NH4	TG(19:1COOH)+NH4	TG(8:0_11:1COOH)	B	0.5528971448152002	1	TG	carboxylic	M+NH4	C22 H40 N1 O8			446.27425808443746	446.27484547	1	458605.7478230666	1.605267164465211	1.605267164465211	458605.7478230666	108126.9473558378	-5.873855625395663E-4	-1.3161952696400876	0	0.8855241780293818	134
11049	37	1656	SPH(d16:0)+H	SPH(d16:0)+H	SPH(d16:0)	C	0.012110025830219908	1	SPH	Sphinganine	M+H	C16 H36 N1 O2			274.2738800449925	274.27405547	1	325777.87959211675	34.157312000000005	34.118547426018985	325777.87959211675	24826.914371021485	-1.7542500751233092E-4	-0.6395962475342082	0	0.691262399131233	28
8594	37161	1238	DG(15:0_18:1)+NH4+D7:(s)	DG(33:1)+NH4+D7:(s)	DG(15:0_18:1)+D7:(s)	A	0.6291510929165381	1	DG	Dlabeled FA	M+NH4	C36 H65 D7 N1 O5		+D7@R2	605.5837639441932	605.58443947	1	1760037.6292969768	26.551824714263972	26.551824714263972	1760037.6292969768	245854.86249340404	-6.755258068551484E-4	-1.115492986518927	0	1760037.6292969768	1
8593	37162	1238	DG(15:0_18:1)+NH4+D7:(s)	DG(33:1)+NH4+D7:(s)	DG(15:0_18:1)+D7:(s)	A	0.7891002213601352	1	DG	Dlabeled FA	M+NH4	C36 H65 D7 N1 O5		+D7@R2	605.5837639441932	605.58443947	1	7402009.709327849	26.707506375564062	26.707506375564062	7402009.709327849	1033966.5749013233	-6.755258068551484E-4	-1.115492986518927	0	7402009.709327849	1
4550	37244	643	PG(P-13:1_12:0)+H	PG(P-25:1)+H	PG(P-13:1_12:0)	C	0.6657986302901471	1	PG	alkenyl-acyl	M+H	C31 H60 O9 P1			607.3985730615012	607.39694947	1	786795.4009459586	12.545857999999999	12.512629712061857	786795.4009459586	188235.8425862065	0.0016235915012430269	2.6730296166663288	0	0.9999906174551436	1
6126	37356	850	TG(14:0COOH_7:0_9:0)+Na	TG(30:0COOH)+Na	TG(14:0COOH_7:0_9:0)	C	0.5888630113131247	1	TG	carboxylic	M+Na	C33 H60 Na1 O8			607.4177032631379	607.41804147	1	375894.12831772165	18.227183169669605	18.227183169669605	375894.12831772165	87171.96334189051	-3.3820686212493456E-4	-0.5567937295513701	0	375894.12831772165	12
526	3746	31	TG(8:0_11:1COOH)+NH4	TG(19:1COOH)+NH4	TG(8:0_11:1COOH)	B	0.5567220943982821	1	TG	carboxylic	M+NH4	C22 H40 N1 O8			446.27425808443746	446.27484547	1	454563.7014106629	1.8596428	1.879868508179767	454563.7014106629	31114.350043184786	-5.873855625395663E-4	-1.3161952696400876	0	0.8777193699913427	134
6125	37950	850	TG(14:0COOH_7:0_9:0)+Na	TG(30:0COOH)+Na	TG(14:0COOH_7:0_9:0)	C	0.28274284882468537	1	TG	carboxylic	M+Na	C33 H60 Na1 O8			607.4177032631379	607.41804147	1	459997.0712798006	18.295533158953027	18.295533158953027	459997.0712798006	106675.90902374119	-3.3820686212493456E-4	-0.5567937295513701	0	459997.0712798006	12
11041	38	1656	SPH(d16:0)+H	SPH(d16:0)+H	SPH(d16:0)	C	0.012701833192162938	1	SPH	Sphinganine	M+H	C16 H36 N1 O2			274.2738800449925	274.27405547	1	423627.3763442121	34.86548027135679	34.86548027135679	423627.3763442121	219311.30580791205	-1.7542500751233092E-4	-0.6395962475342082	0	0.8988875391908467	28
1330	3804	92	TG(8:0_11:1COOH)+NH4	TG(19:1COOH)+NH4	TG(8:0_11:1COOH)	B	0.5652447551970364	1	TG	carboxylic	M+NH4	C22 H40 N1 O8			446.27425808443746	446.27484547	1	452967.5290035547	2.0152972	2.0158910335416165	452967.5290035547	38739.51212407758	-5.873855625395663E-4	-1.3161952696400876	0	0.8913654570478512	134
7512	38600	997	PE(12:0_14:0)+H	PE(26:0)+H	PE(12:0_14:0)	A	1.229930016524985	1	PE	diacyl	M+H	C31 H63 N1 O8 P1			608.4281412764849	608.42858347	1	633653.6017507368	23.651941	23.68596576744186	633653.6017507368	268132.5201258352	-4.421935151412981E-4	-0.7267789983818496	3	633653.6017507368	14
1338	3862	92	TG(8:0_11:1COOH)+NH4	TG(19:1COOH)+NH4	TG(8:0_11:1COOH)	B	0.5104275166359022	1	TG	carboxylic	M+NH4	C22 H40 N1 O8			446.27425808443746	446.27484547	1	445317.27809780784	2.1766036	2.2255699739005985	445317.27809780784	58835.36151470381	-5.873855625395663E-4	-1.3161952696400876	0	0.8763110238743901	134
3947	38669	536	TG(18:5COOH_13:1)+Na	TG(31:6COOH)+Na	TG(18:5COOH_13:1)	C	0.006904661189565573	1	TG	carboxylic	M+Na	C34 H50 Na1 O8			609.3416381400622	609.3397914700001	1	1466890.0132715248	10.660129079803388	10.660129079803388	1466890.0132715248	167533.4617799002	0.0018466700620365373	3.0306052969290316	0	1466890.0132715248	3
3946	38974	536	TG(31:9COOH_2:0)+H	TG(33:9COOH)+H	TG(31:9COOH_2:0)	C	0.7571932231010147	1	TG	carboxylic	M+H	C36 H49 O8			609.3416381400622	609.3421964700001	1	1387807.8108928613	10.75485075760711	10.75485075760711	1387807.8108928613	158501.48596044	-5.583299379168238E-4	-0.916282244267672	0	1387807.8108928613	2
3769	39	473	DAP(O-8:0)+H	DAP(O-8:0)+H	DAP(O-8:0)	C	0.49140038973011907	1	DAP	dialkyl	M+H	C16 H23 O4			279.1587820708881	279.15908647000003	1	855315.4962059881	9.9430711	9.969002875230297	855315.4962059881	395942.77858677605	-3.043991119398015E-4	-1.0904123439615525	0	1.0008755196528099	11
5086	39124	731	TG(32:9_2:0)+NH4	TG(34:9)+NH4	TG(32:9_2:0)	C	0.2830690649289069	1	TG	triacyl	M+NH4	C37 H56 N1 O6			610.4098466208006	610.41021547	1	4557038.85296827	14.745318897773743	14.745318897773743	4557038.85296827	981395.192416803	-3.688491993898424E-4	-0.6042639172559585	0	4557038.85296827	1
1331	3920	92	TG(8:0_11:1COOH)+NH4	TG(19:1COOH)+NH4	TG(8:0_11:1COOH)	B	0.5572244385526841	1	TG	carboxylic	M+NH4	C22 H40 N1 O8			446.27425808443746	446.27484547	1	449432.6678562766	2.3563788541245505	2.3563788541245505	449432.6678562766	117029.00329757783	-5.873855625395663E-4	-1.3161952696400876	0	0.8844094327847533	134
1332	3978	92	TG(8:0_11:1COOH)+NH4	TG(19:1COOH)+NH4	TG(8:0_11:1COOH)	B	0.5464198315781135	1	TG	carboxylic	M+NH4	C22 H40 N1 O8			446.27425808443746	446.27484547	1	443716.6752314897	2.655113	2.669935434661377	443716.6752314897	81343.04634504163	-5.873855625395663E-4	-1.3161952696400876	0	0.8731613011809638	134
8598	39783	1242	DG(15:0_18:1)+Na+D7:(s)	DG(33:1)+Na+D7:(s)	DG(15:0_18:1)+D7:(s)	A	0.7619604191079731	1	DG	Dlabeled FA	M+Na	C36 H61 D7 Na1 O5		+D7@R2	610.5390595732642	610.5398354700001	1	2.6325797543407924E7	26.707506375564062	26.707506375564062	2.6325797543407924E7	3361624.87122913	-7.758967358313384E-4	-1.270836059603452	0	2.6325797543407924E7	1
5512	40	767	DAP(O-8:0)+H	DAP(O-8:0)+H	DAP(O-8:0)	C	0.45553963526814983	1	DAP	dialkyl	M+H	C16 H23 O4			279.1587743555462	279.15908647000003	1	1092457.2976050847	16.120304317273025	16.120304317273025	1092457.2976050847	432202.76179299783	-3.121144538340559E-4	-1.1180500856940003	0	1.0002184396287261	11
1337	4036	92	TG(8:0_11:1COOH)+NH4	TG(19:1COOH)+NH4	TG(8:0_11:1COOH)	B	0.5559800430658471	1	TG	carboxylic	M+NH4	C22 H40 N1 O8			446.27425808443746	446.27484547	1	431348.28795714816	2.8111149	2.7872786948622754	431348.28795714816	36579.151597992786	-5.873855625395663E-4	-1.3161952696400876	0	0.8488223530890537	134
5089	40451	733	TG(14:2_2:0_16:2CHO)+Na	TG(32:4CHO)+Na	TG(14:2_2:0_16:2CHO)	C	0.2834687787171681	1	TG	aldehyde	M+Na	C35 H56 Na1 O7			611.393580778395	611.3918264700001	1	721795.0721619637	13.711821	13.726579876666962	721795.0721619637	140611.0536574188	0.0017543083948794447	2.8693658387209107	0	721795.0721619637	2
1339	4094	92	TG(8:0_11:1COOH)+NH4	TG(19:1COOH)+NH4	TG(8:0_11:1COOH)	B	0.5671290433179915	1	TG	carboxylic	M+NH4	C22 H40 N1 O8			446.27425808443746	446.27484547	1	412276.7607494015	2.9723759	2.9642554151652694	412276.7607494015	47217.7556752986	-5.873855625395663E-4	-1.3161952696400876	0	0.811292730152218	134
2531	41	275	PFAA(18:1)+H	PFAA(18:1)+H	PFAA(18:1)	A	0.007699082569979001	1	PFAA	Primary amides	M+H	C18 H36 N1 O1			282.2787782400624	282.27914047	1	474136.55535547354	6.9973291	7.244662546135986	474136.55535547354	239655.48718782535	-3.622299375933835E-4	-1.283230610309279	0	1.0000253670528598	14
8595	41088	1239	DG(16:1_18:1)+Na	DG(34:2)+Na	DG(16:1_18:1)	A	0.19629348389289122	1	DG	diacyl	M+Na	C37 H68 Na1 O5			615.4956305636011	615.49589647	1	2131913.5493715033	26.004784376623377	26.004784376623377	2131913.5493715033	405856.1474346835	-2.659063989085553E-4	-0.4320193903127341	1	1.000713916750805	3
2081	4152	249	TG(8:0_11:1COOH)+NH4	TG(19:1COOH)+NH4	TG(8:0_11:1COOH)	B	0.5333889787134352	1	TG	carboxylic	M+NH4	C22 H40 N1 O8			446.27412568747746	446.27484547	1	452949.34901539335	4.1894025	4.104328293373293	452949.34901539335	119452.272332517	-7.197825225375709E-4	-1.6128662530239588	0	0.9253416528894465	134
2087	4210	249	TG(8:0_11:1COOH)+NH4	TG(19:1COOH)+NH4	TG(8:0_11:1COOH)	B	0.5291494529761928	1	TG	carboxylic	M+NH4	C22 H40 N1 O8			446.27412568747746	446.27484547	1	428913.13476533105	4.348386499999999	4.373717738594738	428913.13476533105	37104.032867449176	-7.197825225375709E-4	-1.6128662530239588	0	0.8762374643710044	134
4566	42591	651	TG(32:9COOH_2:0)+H	TG(34:9COOH)+H	TG(32:9COOH_2:0)	C	1.3747602062344224	1	TG	carboxylic	M+H	C37 H51 O8			623.3569623543937	623.35784647	1	8422151.514990944	12.330637326345103	12.330637326345103	8422151.514990944	1358874.587024586	-8.84115606368141E-4	-1.4183102585281475	0	8422151.514990944	2
3962	42643	542	TG(31:9COOH_2:0)+NH4	TG(33:9COOH)+NH4	TG(31:9COOH_2:0)	C	0.037682669595573905	1	TG	carboxylic	M+NH4	C36 H52 N1 O8			626.368326067615	626.36874547	1	728257.3428241604	10.681413	10.660961988620066	728257.3428241604	81125.62310763003	-4.194023849777295E-4	-0.6695768598416153	0	728257.3428241604	2
2091	4268	249	TG(8:0_11:1COOH)+NH4	TG(19:1COOH)+NH4	TG(8:0_11:1COOH)	B	0.5254297131525172	1	TG	carboxylic	M+NH4	C22 H40 N1 O8			446.27412568747746	446.27484547	1	422717.46838958695	4.5051252999999996	4.460307203130203	422717.46838958695	37531.410717985025	-7.197825225375709E-4	-1.6128662530239588	0	0.8635801812170599	134
6609	42762	881	TG(16:0COOH_7:0_9:0)+NH4	TG(32:0COOH)+NH4	TG(16:0COOH_7:0_9:0)	C	0.7304458459664183	1	TG	carboxylic	M+NH4	C35 H68 N1 O8			630.4934822922311	630.4939454700001	1	1143265.0754233873	19.51534750625812	19.51534750625812	1143265.0754233873	296795.136065907	-4.631777690065064E-4	-0.7346261916864676	0	1143265.0754233873	10
2085	4326	249	TG(8:0_11:1COOH)+NH4	TG(19:1COOH)+NH4	TG(8:0_11:1COOH)	B	0.5423882853129134	1	TG	carboxylic	M+NH4	C22 H40 N1 O8			446.27412568747746	446.27484547	1	436473.4567992911	4.6646431999999995	4.6546524457542455	436473.4567992911	74474.27019418242	-7.197825225375709E-4	-1.6128662530239588	0	0.8916826369990001	134
7515	43420	1000	PE(12:0_16:1)+H	PE(28:1)+H	PE(12:0_16:1)	A	1.5511318932142248	1	PE	diacyl	M+H	C33 H65 N1 O8 P1			634.4440303636911	634.44423347	1	1993927.7141301786	23.209338460465116	23.209338460465116	1993927.7141301786	661312.838374365	-2.0310630884523562E-4	-0.32013236550700425	2	1.000372881629065	67
7516	43546	1000	PE(14:0_14:1)+H	PE(28:1)+H	PE(14:0_14:1)	A	1.5410915010975896	1	PE	diacyl	M+H	C33 H65 N1 O8 P1			634.4440303636911	634.44423347	1	1100501.7214137164	23.714904	23.70702159224806	1100501.7214137164	352390.7326723304	-2.0310630884523562E-4	-0.32013236550700425	2	0.5521323920053153	67
4571	43736	656	TG(15:2_19:4CHO)+Na	TG(34:6CHO)+Na	TG(15:2_19:4CHO)	C	0.20087000339941397	1	TG	aldehyde	M+Na	C37 H56 Na1 O7			635.3908340876574	635.3918264700001	1	4407348.542396156	13.187163993529513	13.187163993529513	4407348.542396156	1030820.0338030739	-9.923823427016032E-4	-1.5618417559726039	0	4407348.542396156	5
2093	4384	249	TG(8:0_11:1COOH)+NH4	TG(19:1COOH)+NH4	TG(8:0_11:1COOH)	B	0.5205256415070021	1	TG	carboxylic	M+NH4	C22 H40 N1 O8			446.27412568747746	446.27484547	1	427495.52296258614	4.8233834	4.785498747718948	427495.52296258614	46964.88886747294	-7.197825225375709E-4	-1.6128662530239588	0	0.8733413894532258	134
6610	44083	882	TG(16:0COOH_7:0_9:0)+Na	TG(32:0COOH)+Na	TG(16:0COOH_7:0_9:0)	C	0.41456695925063686	1	TG	carboxylic	M+Na	C35 H64 Na1 O8			635.4487119307227	635.4493414700001	1	1296809.143225417	20.486864	20.57246878506641	1296809.143225417	301479.9888853363	-6.295392774973152E-4	-0.9906985387900769	0	1296809.143225417	12
2086	4442	249	TG(8:0_11:1COOH)+NH4	TG(19:1COOH)+NH4	TG(8:0_11:1COOH)	B	0.5337799505537231	1	TG	carboxylic	M+NH4	C22 H40 N1 O8			446.27412568747746	446.27484547	1	434279.6559621942	5.3343789	5.305035534931735	434279.6559621942	38908.02345435591	-7.197825225375709E-4	-1.6128662530239588	0	0.8872008659199109	134
6612	44794	884	TG(18:0COOH_5:0_9:0)+Na	TG(32:0COOH)+Na	TG(18:0COOH_5:0_9:0)	C	0.5483976934875029	1	TG	carboxylic	M+Na	C35 H64 Na1 O8			635.4487119307227	635.4493414700001	1	2929451.0661884667	19.51534750625812	19.51534750625812	2929451.0661884667	747320.2870094707	-6.295392774973152E-4	-0.9906985387900769	0	2929451.0661884667	12
2088	4500	249	TG(8:0_11:1COOH)+NH4	TG(19:1COOH)+NH4	TG(8:0_11:1COOH)	B	0.5380865800122868	1	TG	carboxylic	M+NH4	C22 H40 N1 O8			446.27412568747746	446.27484547	1	427288.27407600195	5.4947108	5.464744991741592	427288.27407600195	35954.546663278765	-7.197825225375709E-4	-1.6128662530239588	0	0.8729179954739913	134
2082	4558	249	TG(8:0_11:1COOH)+NH4	TG(19:1COOH)+NH4	TG(8:0_11:1COOH)	B	0.5239699452734975	1	TG	carboxylic	M+NH4	C22 H40 N1 O8			446.27412568747746	446.27484547	1	452160.27553102846	5.6664647	5.639848131135531	452160.27553102846	54651.8552226535	-7.197825225375709E-4	-1.6128662530239588	0	0.9237296347601333	134
4572	45580	657	TG(33:10CHO_2:0)+NH4	TG(35:10CHO)+NH4	TG(33:10CHO_2:0)	C	1.2453864513648798	1	TG	aldehyde	M+NH4	C38 H54 N1 O7			636.3884051430774	636.38948047	1	8819349.96137948	11.788117999999999	11.71427218448254	8819349.96137948	1269108.9554948963	-0.0010753269225460826	-1.6897293696380067	0	8819349.96137948	5
8600	45738	1243	PE(28:0)+H	PE(28:0)+H	PE(28:0)	C	1.5207456430141941	1	PE	diacyl	M+H	C33 H67 N1 O8 P1			636.4588533206149	636.45988347	1	1709806.60206684	26.717694816590758	26.717694816590758	1709806.60206684	1070420.3805674142	-0.0010301493850874976	-1.6185599815692826	7	1709806.60206684	15
8601	45841	1243	PE(12:0_16:0)+H	PE(28:0)+H	PE(12:0_16:0)	A	1.6302304697828474	1	PE	diacyl	M+H	C33 H67 N1 O8 P1			636.4588533206149	636.45988347	1	1.4263588571142891E7	26.795905317392773	26.795905317392773	1.4263588571142891E7	8929685.90022027	-0.0010301493850874976	-1.6185599815692826	3	1.4263588571142891E7	15
3964	45971	544	PG(11:0_14:2)+NH4	PG(25:2)+NH4	PG(11:0_14:2)	C	1.942781600114033	1	PG	diacyl	M+NH4	C31 H61 N1 O10 P1			638.4038304608415	638.40276347	1	3.437028924410275E7	11.388461508898791	11.388461508898791	3.437028924410275E7	4698356.727700016	0.001066990841536608	1.6713428979463192	0	3.437028924410275E7	3
2713	4616	344	TG(8:0_11:1COOH)+NH4	TG(19:1COOH)+NH4	TG(8:0_11:1COOH)	B	0.5530934756240835	1	TG	carboxylic	M+NH4	C22 H40 N1 O8			446.27412568747746	446.27484547	1	481010.0701901501	5.860918596152571	5.860918596152571	481010.0701901501	201979.86152285288	-7.197825225375709E-4	-1.6128662530239588	0	1.000019028098575	134
3975	46608	554	PG(23:7_3:0)+Na	PG(26:7)+Na	PG(23:7_3:0)	C	0.07782689896748671	1	PG	diacyl	M+Na	C32 H49 Na1 O10 P1			647.297111871012	647.2955594700001	1	716269.0719392048	10.715696	10.734814475782327	716269.0719392048	104411.37933549359	0.0015524010119634113	2.398285719282297	0	716269.0719392048	1
[truncated: 235 more rows]

## Sheet: CFT073 4 PESI
Column1	Column2	Column3	Column4	Column5	Column6	Column7	Column8	Column9	Column10	Column11	Column12	Column13	Column14	Column15	Column16	Column17	Column18	Column19	Column20	Column21	Column22	Column23	Column24	Column25	Column26	Column27	Column28
[truncated: 569 more rows]

[truncated: 74 more sheets: CFT073 5 PESI, CFT073 6 PESI, dfabR 1 PESI, dfabR 2 PESI, dfabR 3 PESI, dfabR 4 PESI, dfabR 5 PESI, dfabR 6 PESI, dfadR 1 PESI, dfadR 2 PESI, dfadR 3 PESI, dfadR 4 PESI, dfadR 5 PESI, dfadR 6 PESI, CFT073 Cu 1 PESI, CFT073 Cu 2 PESI, CFT073 Cu 3 PESI, CFT073 Cu 4 PESI, CFT073 Cu 5 PESI, CFT073 Cu 6 PESI …]
